# Supplementary material for: LATS1/2 loss promote tumor immune evasion in endometrial cancer through downregulating MHC-I expression
Source: J Exp Clin Cancer Res. 2024 Feb 21;43:54. doi: 10.1186/s13046-024-02979-z (PMC10880206; doi:10.1186/s13046-024-02979-z)
Supplement: Supplementary file 2 — Supplementary Material 2 [file 13046_2024_2979_MOESM2_ESM.xlsx]

## Sheet: table S1. RNA seq
Table S1. The differentially expressed genes in LATS1/2-KO KLE cells
gene_id	KLE.WT.1_counts	KLE.WT.2_counts	KLE.WT.3_counts	KLE.S1sg1.S2sg2.5_counts	KLE.S1sg1.S2sg2.6_counts	KLE.S1sg1.S2sg2.7_counts	KLE.WT.1_tpm	KLE.WT.2_tpm	KLE.WT.3_tpm	KLE.S1sg1.S2sg2.5_tpm	KLE.S1sg1.S2sg2.6_tpm	KLE.S1sg1.S2sg2.7_tpm	ENSEMBL	log2FoldChange	pvalue	padj	SYMBOL	GENENAME	stat
ENSG00000004660.15_6	136	245	189	69	41	81	9.30268	9.30811	9.29725	8.80317	8.93656	8.99593	ENSG00000004660	-1.33665	0.00167925	0.0390426	CAMKK1	calcium/calmodulin dependent protein kinase kinase 1	down
ENSG00000009950.16_7	876	8	30	0	0	0	9.419	9.30205	9.53594	9.10303	9.10303	9.10303	ENSG00000009950	-6.34799	0.0020142	0.0445096	MLXIPL	MLX interacting protein like	down
ENSG00000020633.18_3	38	59	42	242	86	150	8.86671	8.87987	8.85354	9.39697	9.35331	9.37315	ENSG00000020633	1.99811	3.66362e-07	2.85713e-05	RUNX3	RUNX family transcription factor 3	up
ENSG00000021762.20_6	348	235	192	119	34	77	9.49977	9.49054	9.50901	9.18262	9.07828	9.18092	ENSG00000021762	-1.17525	0.00115741	0.0293847	OSBPL5	oxysterol binding protein like 5	down
ENSG00000023608.5_5	551	648	442	3637	1363	2542	9.92	9.97349	9.86651	11.6447	11.6033	11.7313	ENSG00000023608	2.56225	7.23619e-61	1.57306e-57	SNAPC1	small nuclear RNA activating complex polypeptide 1	up
ENSG00000027075.15_6	0	7	9	48	27	58	8.5255	8.49973	8.55128	8.7917	8.88802	8.96293	ENSG00000027075	2.86673	0.000513703	0.0153502	PRKCH	protein kinase C eta	up
ENSG00000042493.16_5	48458	36923	32612	14576	4434	6725	14.9203	14.8397	15.001	13.5036	13.1736	13.0406	ENSG00000042493	-1.73701	2.24393e-25	1.3008e-22	CAPG	capping actin protein, gelsolin like	down
ENSG00000048740.18_6	0	0	0	25	16	32	8.41952	8.41952	8.41952	8.76536	8.86294	8.90368	ENSG00000048740	7.48754	4.5312e-05	0.00209094	CELF2	CUGBP Elav-like family member 2	up
ENSG00000050405.13_7	2170	556	336	1205	536	946	10.406	10.4968	10.3153	11.1067	11.2353	11.2859	ENSG00000050405	1.40702	6.74292e-12	1.22152e-09	LIMA1	LIM domain and actin binding 1	up
ENSG00000057294.15_7	72	19	4	73	16	74	8.78962	8.86352	8.71572	9.14542	9.00054	9.28898	ENSG00000057294	2.60019	0.00182484	0.0413227	PKP2	plakophilin 2	up
ENSG00000058729.11_8	236	113	90	218	127	185	9.24513	9.24318	9.24709	9.50607	9.72045	9.64246	ENSG00000058729	1.23134	0.000543198	0.0159925	RIOK2	RIO kinase 2	up
ENSG00000065325.13_5	780	658	629	229	122	129	10.109	10.0324	10.1855	9.35434	9.5218	9.28591	ENSG00000065325	-1.61474	1.50028e-08	1.51694e-06	GLP2R	glucagon like peptide 2 receptor	down
ENSG00000065534.18_5	111	17	0	83	32	54	8.80632	8.95125	8.66138	9.28809	9.28605	9.28834	ENSG00000065534	3.20142	0.00081585	0.0220775	MYLK	myosin light chain kinase	up
ENSG00000072195.15_3	11	0	0	11	12	15	8.51918	8.51918	8.51918	8.74888	8.90356	8.85148	ENSG00000072195	6.64873	0.000810699	0.022064	SPEG	striated muscle enriched protein kinase	up
ENSG00000072415.9_8	165	133	123	302	158	272	9.21846	9.18597	9.25095	9.55652	9.73338	9.75071	ENSG00000072415	1.33101	4.28866e-05	0.00199423	MPP5	membrane palmitoylated protein 5	up
ENSG00000072778.20_4	3982	688	452	248	82	141	10.8245	10.8929	10.7561	10.2205	10.1415	10.154	ENSG00000072778	-1.52264	1.84813e-12	3.65237e-10	ACADVL	acyl-CoA dehydrogenase very long chain	down
ENSG00000073792.16_5	170	0	0	110	40	87	8.80693	8.80693	8.80693	9.52661	9.50399	9.59901	ENSG00000073792	9.08098	3.64876e-09	4.25876e-07	IGF2BP2	insulin like growth factor 2 mRNA binding protein 2	up
ENSG00000074410.14_6	475	163	149	52	9	50	9.51329	9.48032	9.54626	9.09267	8.9283	9.1988	ENSG00000074410	-1.81129	0.00043985	0.0135628	CA12	carbonic anhydrase 12	down
ENSG00000078401.7_4	38	26	69	323	180	303	8.85728	8.70966	9.0049	9.56175	9.78492	9.78822	ENSG00000078401	2.8441	1.17855e-08	1.22732e-06	EDN1	endothelin 1	up
ENSG00000082497.12_4	0	0	0	21	8	13	8.41952	8.41952	8.41952	8.7366	8.73368	8.72897	ENSG00000082497	6.586	0.00171463	0.0396003	SERTAD4	SERTA domain containing 4	up
ENSG00000084734.9_5	7	0	0	32	0	36	8.49904	8.49904	8.49904	8.89005	8.49904	9.01228	ENSG00000084734	7.09953	0.00182356	0.0413227	GCKR	glucokinase regulator	up
ENSG00000085117.12_6	2376	780	505	223	90	154	10.5886	10.6657	10.5115	9.84043	9.85965	9.87028	ENSG00000085117	-1.67105	6.04405e-14	1.40149e-11	CD82	CD82 molecule	down
ENSG00000086696.11_5	0	0	0	14	23	15	8.41952	8.41952	8.41952	8.67859	8.95026	8.75183	ENSG00000086696	7.21447	0.000271326	0.00900503	HSD17B2	hydroxysteroid 17-beta dehydrogenase 2	up
ENSG00000087074.8_5	238	96	103	411	145	293	9.24545	9.18971	9.30119	9.86134	9.80222	9.9207	ENSG00000087074	1.82235	6.94931e-09	7.41444e-07	PPP1R15A	protein phosphatase 1 regulatory subunit 15A	up
ENSG00000087245.13_7	1431	760	583	405	166	208	10.3675	10.3782	10.3567	9.90554	9.9402	9.76446	ENSG00000087245	-1.01312	9.54521e-06	0.000558925	MMP2	matrix metallopeptidase 2	down
ENSG00000087494.16_6	169	200	173	71	20	45	9.3056	9.28317	9.32802	8.88632	8.8013	8.8791	ENSG00000087494	-1.74335	4.10058e-05	0.00192997	PTHLH	parathyroid hormone like hormone	down
ENSG00000088726.16_7	0	0	0	11	10	23	8.41952	8.41952	8.41952	8.64923	8.77059	8.83053	ENSG00000088726	6.80795	0.00103534	0.026794	TMEM40	transmembrane protein 40	up
ENSG00000089127.13_7	1559	771	539	214	103	143	10.3937	10.4411	10.3463	9.60535	9.71337	9.6186	ENSG00000089127	-1.69817	4.50762e-13	9.44483e-11	OAS1	2'-5'-oligoadenylate synthetase 1	down
ENSG00000090013.11_6	24839	4678	4267	2712	752	1256	13.0676	12.9761	13.159	12.2931	11.9271	11.9241	ENSG00000090013	-1.24404	2.15911e-11	3.71773e-09	BLVRB	biliverdin reductase B	down
ENSG00000091009.8_5	594	181	186	815	493	358	9.6214	9.55794	9.68486	10.4767	10.8661	10.178	ENSG00000091009	2.02785	1.3756e-08	1.41183e-06	RBM27	RNA binding motif protein 27	up
ENSG00000091640.8_5	11032	4007	3872	2771	785	1199	12.4419	12.3166	12.5673	11.8474	11.5024	11.4057	ENSG00000091640	-1.05423	2.09502e-07	1.72675e-05	SPAG7	sperm associated antigen 7	down
ENSG00000092969.12_6	11	0	9	132	38	170	8.57861	8.45974	8.69748	9.24653	9.13948	9.55447	ENSG00000092969	4.86203	1.76768e-07	1.4709e-05	TGFB2	transforming growth factor beta 2	up
ENSG00000099974.8_5	1685	1013	1067	821	229	247	10.6362	10.502	10.7704	10.2964	10.0412	9.74685	ENSG00000099974	-1.02898	0.00114022	0.0289905	DDTL	D-dopachrome tautomerase like	down
ENSG00000100558.9_6	563	637	536	232	81	128	9.95969	9.93453	9.98484	9.2876	9.23634	9.20914	ENSG00000100558	-1.67249	2.81934e-11	4.76031e-09	PLEK2	pleckstrin 2	down
ENSG00000102265.12_4	81393	66970	63019	35108	10561	18579	15.733	15.6064	15.8596	14.6466	14.289	14.3576	ENSG00000102265	-1.32273	1.18455e-17	4.12012e-15	TIMP1	TIMP metallopeptidase inhibitor 1	down
ENSG00000102471.14_6	553	508	349	1010	400	727	9.83606	9.88248	9.78965	10.3974	10.4152	10.488	ENSG00000102471	1.10081	2.5573e-08	2.48458e-06	NDFIP2	Nedd4 family interacting protein 2	up
ENSG00000102886.15_5	130	251	275	58	15	32	9.3501	9.25799	9.44221	8.69349	8.59781	8.65253	ENSG00000102886	-2.64586	1.17549e-09	1.50316e-07	GDPD3	glycerophosphodiester phosphodiesterase domain containing 3	down
ENSG00000103249.18_6	59	58	77	10	0	0	8.95524	8.87709	9.03339	8.56285	8.34381	8.34381	ENSG00000103249	-4.37093	0.000403881	0.0127244	CLCN7	chloride voltage-gated channel 7	down
ENSG00000103381.12_5	489	129	123	258	174	191	9.47713	9.43871	9.51555	9.73647	10.0599	9.80592	ENSG00000103381	1.1729	0.00110192	0.0281815	CPPED1	calcineurin like phosphoesterase domain containing 1	up
ENSG00000105655.19_8	51	9	25	0	0	0	8.78512	8.69294	8.8773	8.48186	8.48186	8.48186	ENSG00000105655	-6.16945	0.00134819	0.0328433	ISYNA1	inositol-3-phosphate synthase 1	down
ENSG00000105835.12_6	921	231	119	468	207	443	9.7552	9.85231	9.65808	10.2446	10.3338	10.5135	ENSG00000105835	1.50461	8.77616e-07	6.43992e-05	NAMPT	nicotinamide phosphoribosyltransferase	up
ENSG00000106366.9_4	2102	1041	793	3032	792	1676	10.6807	10.6957	10.6657	11.7621	11.3238	11.5783	ENSG00000106366	1.27421	2.10793e-10	3.1067e-08	SERPINE1	serpin family E member 1	up
ENSG00000106541.12_5	56	46	28	0	0	0	8.8671	8.89567	8.83853	8.4202	8.4202	8.4202	ENSG00000106541	-7.17559	1.19539e-05	0.000681608	AGR2	anterior gradient 2, protein disulphide isomerase family member	down
ENSG00000106617.15_8	477	111	67	312	112	135	9.39999	9.44498	9.355	9.90156	9.8583	9.69114	ENSG00000106617	1.4108	0.000100302	0.00406608	PRKAG2	protein kinase AMP-activated non-catalytic subunit gamma 2	up
ENSG00000106829.19_7	79	57	17	247	79	179	8.89907	9.00023	8.79792	9.53679	9.44227	9.5935	ENSG00000106829	2.56612	3.83933e-07	2.9808e-05	TLE4	TLE family member 4, transcriptional corepressor	up
ENSG00000107201.10_5	175	179	118	350	121	306	9.25637	9.29473	9.21801	9.62549	9.55869	9.81181	ENSG00000107201	1.15553	0.000504864	0.0151905	DDX58	DExD/H-box helicase 58	up
ENSG00000107551.21_8	260	0	0	7	6	5	8.89571	8.89571	8.89571	9.07902	9.16791	9.08785	ENSG00000107551	5.49415	0.0012173	0.0304167	RASSF4	Ras association domain family member 4	up
ENSG00000107798.18_6	2061	245	187	507	294	446	10.17	10.1781	10.1619	10.5946	10.892	10.8145	ENSG00000107798	1.37948	5.13395e-08	4.72405e-06	LIPA	lipase A, lysosomal acid type	up
ENSG00000107984.10_4	961	874	569	4221	1486	3416	10.2246	10.3026	10.1466	11.9126	11.795	12.1828	ENSG00000107984	2.42881	2.16026e-37	2.5046e-34	DKK1	dickkopf WNT signaling pathway inhibitor 1	up
ENSG00000108515.18_7	2293	2500	2077	470	231	342	11.1884	11.1587	11.2181	9.63214	9.79695	9.70895	ENSG00000108515	-2.32886	1.98844e-39	2.66008e-36	ENO3	enolase 3	down
ENSG00000108602.18_6	1191	1218	1111	445	162	305	10.5334	10.4635	10.6034	9.64052	9.5993	9.67538	ENSG00000108602	-1.60764	3.07175e-16	9.05438e-14	ALDH3A1	aldehyde dehydrogenase 3 family member A1	down
ENSG00000109205.16_3	87	181	141	26	8	10	9.16258	9.16514	9.16003	8.5866	8.54811	8.50548	ENSG00000109205	-3.15037	1.33747e-08	1.38452e-06	ODAM	odontogenic, ameloblast associated	down
ENSG00000109846.9_7	41506	182	127	51	29	33	11.9789	12.0056	11.9522	11.5646	11.667	11.5635	ENSG00000109846	-1.65468	6.24289e-14	1.42855e-11	CRYAB	crystallin alpha B	down
ENSG00000109929.10_5	993	79	93	198	141	229	9.65395	9.58632	9.72158	9.9231	10.2444	10.226	ENSG00000109929	1.58002	4.23102e-05	0.0019727	SC5D	sterol-C5-desaturase	up
ENSG00000110031.12_4	50	25	12	148	92	165	8.78781	8.82623	8.74939	9.30687	9.51948	9.55421	ENSG00000110031	3.34149	2.53324e-10	3.70215e-08	LPXN	leupaxin	up
ENSG00000110195.13_4	291109	291716	249128	173698	55814	94707	17.6653	17.6073	17.7232	16.8174	16.5464	16.565	ENSG00000110195	-1.02214	7.69274e-15	1.99678e-12	FOLR1	folate receptor alpha	down
ENSG00000111186.13_4	108	4	0	17	23	17	8.76483	8.83523	8.69444	8.97984	9.22517	9.0481	ENSG00000111186	3.94138	0.00148598	0.0353525	WNT5B	Wnt family member 5B	up
ENSG00000111348.9_6	510	408	331	1377	475	699	9.76562	9.75626	9.77499	10.7019	10.5906	10.4726	ENSG00000111348	1.52178	1.9108e-13	4.26034e-11	ARHGDIB	Rho GDP dissociation inhibitor beta	up
ENSG00000111674.9_6	235	237	184	101	44	80	9.40119	9.40493	9.39745	9.03498	9.0752	9.1051	ENSG00000111674	-1.11333	0.00197005	0.0437773	ENO2	enolase 2	down
ENSG00000111907.21_9	6349	6023	4988	2480	916	1833	12.2962	12.2643	12.328	11.1637	11.1091	11.3076	ENSG00000111907	-1.31845	3.48235e-21	1.68226e-18	TPD52L1	TPD52 like 1	down
ENSG00000112294.13_5	10	0	0	13	14	34	8.51455	8.51455	8.51455	8.76422	8.92953	9.01347	ENSG00000112294	7.29744	0.000101788	0.00409769	ALDH5A1	aldehyde dehydrogenase 5 family member A1	up
ENSG00000113448.19_9	578	552	470	266	116	156	9.91689	9.88867	9.94511	9.41718	9.48011	9.36417	ENSG00000113448	-1.14783	5.54605e-06	0.000345704	PDE4D	phosphodiesterase 4D	down
ENSG00000113594.10_6	76	13	21	201	53	165	8.8343	8.77979	8.88881	9.49108	9.32613	9.60544	ENSG00000113594	3.29106	3.67371e-09	4.2593e-07	LIFR	LIF receptor subunit alpha	up
ENSG00000114019.14_7	273	177	134	468	259	291	9.36322	9.37205	9.3544	9.8903	10.1432	9.86096	ENSG00000114019	1.55301	2.85378e-07	2.26622e-05	AMOTL2	angiomotin like 2	up
ENSG00000114395.10_4	695	519	495	357	80	174	9.97741	9.908	10.0468	9.6453	9.35324	9.48352	ENSG00000114395	-1.08245	0.00044379	0.0136359	CYB561D2	cytochrome b561 family member D2	down
ENSG00000114626.18_6	240	209	200	112	37	52	9.40103	9.35233	9.44972	9.08032	9.02515	8.96967	ENSG00000114626	-1.31136	0.000791156	0.0216553	ABTB1	ankyrin repeat and BTB domain containing 1	down
ENSG00000115380.20_6	3255	2773	2111	10046	3972	7994	11.4083	11.4279	11.3888	12.9953	13.0201	13.2666	ENSG00000115380	1.94895	1.34486e-42	2.12623e-39	EFEMP1	EGF containing fibulin extracellular matrix protein 1	up
ENSG00000115414.20_8	2924	277	170	1112	361	530	10.3556	10.4199	10.2913	11.3948	11.2381	11.1281	ENSG00000115414	1.90477	2.6796e-16	8.03464e-14	FN1	fibronectin 1	up
ENSG00000115661.14_4	804	402	313	241	55	137	9.90762	9.91139	9.90385	9.60325	9.36494	9.53757	ENSG00000115661	-1.0437	0.000956428	0.0250501	STK16	serine/threonine kinase 16	down
ENSG00000115919.15_5	2943	2950	1865	1102	400	787	11.3364	11.4606	11.2122	10.4128	10.3532	10.4986	ENSG00000115919	-1.29817	1.33126e-13	3.00674e-11	KYNU	kynureninase	down
ENSG00000116574.6_4	21	28	20	0	0	0	8.7385	8.74735	8.72965	8.37574	8.37574	8.37574	ENSG00000116574	-6.56398	0.000614531	0.0177236	RHOU	ras homolog family member U	down
ENSG00000116717.13_5	1282	330	143	483	196	485	9.95853	10.1127	9.80438	10.3325	10.3628	10.6509	ENSG00000116717	1.12856	0.000777287	0.0214228	GADD45A	growth arrest and DNA damage inducible alpha	up
ENSG00000116741.8_4	367	315	330	113	56	141	9.63152	9.54483	9.71821	9.06029	9.15274	9.33196	ENSG00000116741	-1.26162	0.00111193	0.0283543	RGS2	regulator of G protein signaling 2	down
ENSG00000117122.14_8	1008	730	647	220	76	107	10.2326	10.1849	10.2802	9.40625	9.3513	9.27447	ENSG00000117122	-2.04353	8.60875e-16	2.49525e-13	MFAP2	microfibril associated protein 2	down
ENSG00000117143.13_6	1286	741	532	1476	558	1078	10.2975	10.334	10.2609	10.919	10.8934	11.0347	ENSG00000117143	1.06085	1.46224e-09	1.82948e-07	UAP1	UDP-N-acetylglucosamine pyrophosphorylase 1	up
ENSG00000117472.10_4	639	563	434	208	61	119	9.93902	9.94691	9.93114	9.33846	9.21412	9.27981	ENSG00000117472	-1.64078	1.52611e-09	1.88231e-07	TSPAN1	tetraspanin 1	down
ENSG00000117519.16_5	5672	493	445	1975	809	1514	10.97	10.9221	11.018	12.1056	12.1627	12.2824	ENSG00000117519	1.96569	3.07884e-32	2.81811e-29	CNN3	calponin 3	up
ENSG00000117525.14_5	5075	5439	3724	12080	4128	8308	12.0354	12.1232	11.9476	13.1271	12.9561	13.2032	ENSG00000117525	1.17421	7.74184e-17	2.54034e-14	F3	coagulation factor III, tissue factor	up
ENSG00000118257.16_5	282	94	67	18	10	19	9.24487	9.26113	9.2286	8.87822	8.93564	8.95835	ENSG00000118257	-1.94504	0.000566054	0.016545	NRP2	neuropilin 2	down
ENSG00000119125.17_3	326	450	295	1149	586	786	9.63805	9.69687	9.57924	10.4093	10.6683	10.4561	ENSG00000119125	1.59554	7.52519e-13	1.53965e-10	GDA	guanine deaminase	up
ENSG00000119632.4_6	1223	776	697	436	180	185	10.34	10.2857	10.3943	9.84317	9.88364	9.58994	ENSG00000119632	-1.12038	3.53901e-05	0.0017049	IFI27L2	interferon alpha inducible protein 27 like 2	down
ENSG00000119917.14_4	1116	963	830	3857	1343	2187	10.3851	10.3455	10.4247	11.7635	11.6345	11.6014	ENSG00000119917	1.77673	5.31543e-32	4.62203e-29	IFIT3	interferon induced protein with tetratricopeptide repeats 3	up
ENSG00000119922.10_6	1405	1162	929	4749	1838	3254	10.5515	10.5448	10.5582	12.0475	12.044	12.1127	ENSG00000119922	2.00013	1.02994e-53	1.99018e-50	IFIT2	interferon induced protein with tetratricopeptide repeats 2	up
ENSG00000120708.17_7	12663	11548	8877	6199	1787	3979	13.1435	13.1601	13.1268	12.3012	11.9285	12.285	ENSG00000120708	-1.05947	5.30665e-11	8.31423e-09	TGFBI	transforming growth factor beta induced	down
ENSG00000120885.22_7	66553	69787	54021	16460	6165	9840	15.5497	15.5624	15.5371	13.4892	13.4405	13.3744	ENSG00000120885	-2.17276	4.01525e-94	1.39658e-90	CLU	clusterin	down
ENSG00000121690.11_5	56	36	44	187	65	71	8.87975	8.82859	8.93092	9.33937	9.29094	9.12471	ENSG00000121690	1.71238	0.000979209	0.0256082	DEPDC7	DEP domain containing 7	up
ENSG00000121895.8_7	80	62	43	243	129	175	8.9541	8.97095	8.93726	9.47679	9.64653	9.52977	ENSG00000121895	2.21889	7.13391e-09	7.56499e-07	TMEM156	transmembrane protein 156	up
ENSG00000121966.7_4	380	415	393	142	58	131	9.71193	9.65068	9.77318	9.08472	9.10525	9.23548	ENSG00000121966	-1.51926	1.70662e-06	0.000118719	CXCR4	C-X-C motif chemokine receptor 4	down
ENSG00000122420.10_6	24	0	0	33	18	12	8.56658	8.56658	8.56658	8.96362	9.03667	8.86394	ENSG00000122420	7.24454	6.66129e-05	0.00286041	PTGFR	prostaglandin F receptor	up
ENSG00000122861.16_5	959	861	637	396	137	257	10.2434	10.2696	10.2172	9.68022	9.61033	9.67917	ENSG00000122861	-1.17084	3.0434e-08	2.92419e-06	PLAU	plasminogen activator, urokinase	down
ENSG00000122862.5_4	1351	5	4	134	50	159	9.51706	9.51646	9.51766	10.1516	10.1366	10.4193	ENSG00000122862	5.02848	9.44571e-16	2.69296e-13	SRGN	serglycin	up
ENSG00000123353.10_4	4864	3405	3253	2396	691	1021	11.8254	11.7099	11.9409	11.2733	10.9574	10.8306	ENSG00000123353	-1.01823	1.06662e-06	7.63361e-05	ORMDL2	ORMDL sphingolipid biosynthesis regulator 2	down
ENSG00000123610.5_4	102	219	130	57	12	48	9.1988	9.26399	9.13361	8.76387	8.62764	8.83486	ENSG00000123610	-1.85592	0.000405409	0.0127265	TNFAIP6	TNF alpha induced protein 6	down
ENSG00000123977.10_7	33	6	0	46	22	35	8.63496	8.72115	8.54876	9.01694	9.06795	9.05489	ENSG00000123977	3.99962	0.000260562	0.00869756	DAW1	dynein assembly factor with WD repeats 1	up
ENSG00000124107.5_5	14727	14224	12652	3066	950	1696	13.4354	13.3524	13.5183	11.353	11.0988	11.1696	ENSG00000124107	-2.52595	5.9198e-66	1.47073e-62	SLPI	secretory leukocyte peptidase inhibitor	down
ENSG00000125148.7_4	296344	302509	275279	196658	48757	117291	17.7271	17.6234	17.8307	16.9595	16.3165	16.8357	ENSG00000125148	-1.0048	1.26198e-07	1.08113e-05	MT2A	metallothionein 2A	down
ENSG00000125378.16_6	123	143	149	1118	403	742	9.19555	9.13531	9.25579	10.4265	10.3605	10.4452	ENSG00000125378	2.68769	1.11119e-30	8.78398e-28	BMP4	bone morphogenetic protein 4	up
ENSG00000125726.11_6	2518	2724	2221	1639	400	740	11.2798	11.2604	11.2993	10.6822	10.2441	10.3331	ENSG00000125726	-1.16689	1.24051e-07	1.07332e-05	CD70	CD70 molecule	down
ENSG00000125841.13_5	583	163	192	109	20	46	9.60786	9.51328	9.70244	9.34459	9.1234	9.20745	ENSG00000125841	-1.41547	0.00166937	0.0388647	NRSN2	neurensin 2	down
ENSG00000127920.6_4	17754	15968	12253	6217	2382	5396	13.5901	13.6083	13.572	12.3121	12.2957	12.6863	ENSG00000127920	-1.23945	3.81338e-14	9.21089e-12	GNG11	G protein subunit gamma 11	down
ENSG00000128422.17_9	612841	621650	541890	337412	116774	178747	18.7528	18.6801	18.8256	17.7552	17.5903	17.4608	ENSG00000128422	-1.14977	2.44425e-18	8.85584e-16	KRT17	keratin 17	down
ENSG00000128510.12_6	572	598	307	2546	1077	1790	9.85551	10.0016	9.7094	11.3226	11.4192	11.4104	ENSG00000128510	2.39781	1.27992e-29	9.67787e-27	CPA4	carboxypeptidase A4	up
ENSG00000129235.11_4	16649	13763	11697	5702	1593	3951	13.4799	13.4283	13.5316	12.2254	11.8186	12.3064	ENSG00000129235	-1.47747	2.40762e-16	7.34577e-14	TXNDC17	thioredoxin domain containing 17	down
ENSG00000129255.16_5	1995	1551	1177	773	260	496	10.8417	10.8604	10.823	10.2044	10.0925	10.1939	ENSG00000129255	-1.09091	2.90091e-10	4.13523e-08	MPDU1	mannose-P-dolichol utilization defect 1	down
ENSG00000129474.16_7	211	342	169	632	245	492	9.418	9.54358	9.29241	9.93319	9.93233	10.0721	ENSG00000129474	1.22723	2.31264e-05	0.00120436	AJUBA	ajuba LIM protein	up
ENSG00000129682.16_8	9	0	0	49	29	30	8.50968	8.50968	8.50968	8.99274	9.10477	8.9786	ENSG00000129682	8.04153	1.83119e-06	0.000125874	FGF13	fibroblast growth factor 13	up
ENSG00000131378.14_9	128	25	17	130	79	97	8.92607	8.93849	8.91366	9.36819	9.558	9.42245	ENSG00000131378	2.73111	8.14132e-08	7.22376e-06	RFTN1	raftlin, lipid raft linker 1	up
ENSG00000131503.21_5	248	100	64	252	112	126	9.21674	9.25061	9.18286	9.62873	9.70051	9.50128	ENSG00000131503	1.38216	0.000260135	0.00869756	ANKHD1	ankyrin repeat and KH domain containing 1	up
ENSG00000131737.5_4	6	4	12	106	34	71	8.59695	8.53014	8.66376	9.09608	9.03293	9.10651	ENSG00000131737	3.38246	8.52e-06	0.000505704	KRT34	keratin 34	up
ENSG00000131746.13_7	777	838	735	405	154	206	10.1886	10.1432	10.234	9.59051	9.57771	9.44393	ENSG00000131746	-1.29271	2.26837e-08	2.22877e-06	TNS4	tensin 4	down
ENSG00000132357.14_5	267	341	260	117	59	89	9.52702	9.53669	9.51734	9.01843	9.11949	9.0776	ENSG00000132357	-1.36577	3.00062e-05	0.00149953	CARD6	caspase recruitment domain family member 6	down
ENSG00000132470.14_6	1296	1356	1028	699	286	192	10.5763	10.5948	10.5578	9.99151	10.0328	9.42362	ENSG00000132470	-1.25196	0.000306621	0.00994858	ITGB4	integrin subunit beta 4	down
ENSG00000132507.18_4	4741	5162	3838	2400	835	1474	11.9878	12.0241	11.9516	11.0823	10.9635	11.0202	ENSG00000132507	-1.1855	2.54908e-19	1.00752e-16	EIF5A	eukaryotic translation initiation factor 5A	down
ENSG00000132522.16_6	5005	3205	3048	1819	609	940	11.805	11.6933	11.9166	11.034	10.8842	10.8038	ENSG00000132522	-1.17713	6.7163e-12	1.22152e-09	GPS2	G protein pathway suppressor 2	down
ENSG00000133398.4_5	9044	8311	6616	18864	6207	11804	12.7158	12.7091	12.7226	13.7749	13.5478	13.7222	ENSG00000133398	1.03633	1.13104e-16	3.57634e-14	MED10	mediator complex subunit 10	up
ENSG00000133466.14_5	119	9	23	0	0	0	8.89241	8.80826	8.97656	8.59718	8.59718	8.59718	ENSG00000133466	-6.07461	0.000378736	0.0119539	C1QTNF6	C1q and TNF related 6	down
ENSG00000134107.5_4	688	832	571	415	105	231	10.0918	10.1478	10.0358	9.61652	9.3678	9.52112	ENSG00000134107	-1.20047	5.96998e-06	0.00036817	BHLHE40	basic helix-loop-helix family member e40	down
ENSG00000134259.4_4	175	161	146	562	212	274	9.26787	9.2369	9.29883	9.9227	9.90249	9.72824	ENSG00000134259	1.51451	1.75144e-07	1.46439e-05	NGF	nerve growth factor	up
ENSG00000134285.11_7	1148	337	245	176	44	111	9.98331	10.0067	9.95997	9.65852	9.48402	9.64534	ENSG00000134285	-1.1069	0.000348857	0.0110913	FKBP11	FKBP prolyl isomerase 11	down
ENSG00000134363.12_6	181	74	71	359	144	240	9.13498	9.10438	9.16559	9.775	9.79484	9.79182	ENSG00000134363	2.11691	3.41115e-11	5.59654e-09	FST	follistatin	up
ENSG00000134533.6_8	216	252	188	50	20	30	9.39365	9.40772	9.37957	8.80395	8.8113	8.78495	ENSG00000134533	-2.36512	6.75118e-09	7.24752e-07	RERG	RAS like estrogen regulated growth inhibitor	down
ENSG00000134827.8_5	35	38	35	0	0	0	8.82193	8.80452	8.83934	8.37203	8.37203	8.37203	ENSG00000134827	-7.18991	2.01967e-05	0.00107413	TCN1	transcobalamin 1	down
ENSG00000135525.18_5	200	279	244	120	40	86	9.42635	9.3973	9.45539	9.00237	8.94844	9.039	ENSG00000135525	-1.35068	0.000106916	0.00422585	MAP7	microtubule associated protein 7	down
ENSG00000135678.12_9	1211	199	119	23	7	22	9.84784	9.90875	9.78693	9.26574	9.2279	9.33599	ENSG00000135678	-2.8324	1.52911e-11	2.74151e-09	CPM	carboxypeptidase M	down
ENSG00000135776.5_5	14	0	0	16	13	10	8.53192	8.53192	8.53192	8.80883	8.93191	8.80345	ENSG00000135776	6.64568	0.000717035	0.0199839	ABCB10	ATP binding cassette subfamily B member 10	up
ENSG00000135821.19_6	37245	487	431	1653	580	976	12.2134	12.1728	12.2541	13.1812	13.0809	13.0854	ENSG00000135821	1.5426	4.61444e-28	3.08653e-25	GLUL	glutamate-ammonia ligase	up
ENSG00000136689.18_4	13	31	30	103	45	81	8.7338	8.71279	8.7548	9.01874	9.06036	9.08682	ENSG00000136689	1.68576	0.00175172	0.0402433	IL1RN	interleukin 1 receptor antagonist	up
ENSG00000137699.17_6	5241	5828	5039	2478	855	1384	12.172	12.1127	12.2313	11.0531	10.9244	10.8877	ENSG00000137699	-1.47229	1.14169e-25	6.84662e-23	TRIM29	tripartite motif containing 29	down
ENSG00000137801.11_5	2363	2186	1761	7440	3156	4489	11.1211	11.1091	11.1331	12.5457	12.6617	12.4492	ENSG00000137801	1.71556	1.18746e-37	1.47508e-34	THBS1	thrombospondin 1	up
ENSG00000137880.6_4	19101	1613	1850	987	299	518	12.338	12.1397	12.5364	11.6484	11.4416	11.4687	ENSG00000137880	-1.25796	6.96544e-10	9.24702e-08	GCHFR	GTP cyclohydrolase I feedback regulator	down
ENSG00000137962.13_5	267	180	109	637	262	446	9.33835	9.39405	9.28266	10.1226	10.1665	10.1789	ENSG00000137962	2.01536	6.90025e-15	1.84619e-12	ARHGAP29	Rho GTPase activating protein 29	up
ENSG00000138663.9_5	1658	827	552	1398	612	1295	10.4412	10.508	10.3743	10.9509	11.0689	11.3087	ENSG00000138663	1.06994	5.53426e-07	4.22133e-05	COPS4	COP9 signalosome subunit 4	up
ENSG00000138771.16_6	47	55	38	183	70	148	8.87653	8.89289	8.86018	9.29557	9.28911	9.3979	ENSG00000138771	1.88631	1.08253e-05	0.000619287	SHROOM3	shroom family member 3	up
ENSG00000139926.16_9	227	84	53	194	107	201	9.16894	9.20214	9.13575	9.51048	9.68463	9.74746	ENSG00000139926	1.72692	1.31904e-05	0.000742375	FRMD6	FERM domain containing 6	up
ENSG00000140022.13_9	227	131	121	28	24	24	9.2794	9.2474	9.31141	8.8174	8.99352	8.87129	ENSG00000140022	-1.83695	0.000601083	0.0174224	STON2	stonin 2	down
ENSG00000140545.15_6	1729	16	13	110	65	65	9.69218	9.69001	9.69434	10.1284	10.2922	10.0955	ENSG00000140545	2.88939	3.98722e-11	6.48053e-09	MFGE8	milk fat globule-EGF factor 8 protein	up
ENSG00000140564.12_5	1222	873	550	396	146	214	10.3157	10.4066	10.2248	9.80563	9.77401	9.69489	ENSG00000140564	-1.14246	9.1945e-07	6.69044e-05	FURIN	furin, paired basic amino acid cleaving enzyme	down
ENSG00000140832.9_4	4	37	14	0	0	0	8.66043	8.72567	8.59519	8.29886	8.29886	8.29886	ENSG00000140832	-6.60218	0.00126527	0.03139	MARVELD3	MARVEL domain containing 3	down
ENSG00000141295.14_7	9506	703	559	411	145	189	11.403	11.3994	11.4066	10.998	10.9389	10.7942	ENSG00000141295	-1.02082	2.79381e-07	2.22877e-05	SCRN2	secernin 2	down
ENSG00000141401.12_4	287	309	183	136	36	87	9.4821	9.55853	9.40566	9.15408	9.01768	9.14784	ENSG00000141401	-1.19596	0.00154983	0.0366147	IMPA2	inositol monophosphatase 2	down
ENSG00000141682.12_3	676	612	468	1091	522	1048	9.98719	9.99829	9.97609	10.4474	10.6411	10.8183	ENSG00000141682	1.11565	6.64546e-07	4.98152e-05	PMAIP1	phorbol-12-myristate-13-acetate-induced protein 1	up
ENSG00000142327.13_7	1075	662	481	366	130	173	10.1811	10.2118	10.1505	9.78537	9.73294	9.60563	ENSG00000142327	-1.02469	4.01755e-05	0.00190379	RNPEPL1	arginyl aminopeptidase like 1	down
ENSG00000142507.10_4	102509	71557	65646	40581	12395	19505	15.9355	15.8269	16.044	14.9771	14.6396	14.552	ENSG00000142507	-1.22494	3.34281e-14	8.18799e-12	PSMB6	proteasome 20S subunit beta 6	down
ENSG00000142871.17_5	585	603	439	2227	873	1432	9.92447	9.95337	9.89556	11.1212	11.132	11.1094	ENSG00000142871	1.89432	2.15049e-33	2.19995e-30	CCN1	cellular communication network factor 1	up
ENSG00000142910.16_4	97	138	79	300	99	192	9.09231	9.15133	9.03329	9.50364	9.41679	9.495	ENSG00000142910	1.20538	0.00063847	0.0182625	TINAGL1	tubulointerstitial nephritis antigen like 1	up
ENSG00000143819.12_5	261	49	34	9	0	0	9.1344	9.14938	9.11943	8.8666	8.65878	8.65878	ENSG00000143819	-3.70875	0.000615587	0.0177246	EPHX1	epoxide hydrolase 1	down
ENSG00000144583.5_5	12	10	6	75	55	56	8.62777	8.64191	8.61362	9.01562	9.23393	9.05771	ENSG00000144583	3.45413	1.93796e-06	0.000132689	MARCHF4	membrane associated ring-CH-type finger 4	up
ENSG00000144810.16_6	39	0	0	32	22	29	8.60679	8.60679	8.60679	8.9978	9.12598	9.0679	ENSG00000144810	7.68976	6.64177e-06	0.000405288	COL8A1	collagen type VIII alpha 1 chain	up
ENSG00000145287.10_4	160	96	93	388	207	363	9.15561	9.11921	9.19201	9.75487	9.9643	9.99669	ENSG00000145287	2.15894	2.27738e-11	3.88294e-09	PLAC8	placenta associated 8	up
ENSG00000145632.15_5	847	960	790	3040	1186	2230	10.265	10.246	10.284	11.3869	11.3929	11.5275	ENSG00000145632	1.64965	3.06901e-28	2.13493e-25	PLK2	polo like kinase 2	up
ENSG00000145781.9_7	729	370	298	746	282	740	9.85173	9.84497	9.85848	10.3146	10.2938	10.6738	ENSG00000145781	1.1744	1.42987e-05	0.000799579	COMMD10	COMM domain containing 10	up
ENSG00000146350.14_8	44	0	0	21	23	8	8.61836	8.61836	8.61836	8.93544	9.1491	8.86129	ENSG00000146350	7.15216	0.000126607	0.00486108	TBC1D32	TBC1 domain family member 32	up
ENSG00000147010.18_6	1308	1341	918	669	241	415	10.5511	10.6173	10.4848	9.99107	9.93509	9.95569	ENSG00000147010	-1.00658	5.77309e-08	5.24863e-06	SH3KBP1	SH3 domain containing kinase binding protein 1	down
ENSG00000147168.13_6	19	0	2	91	36	25	8.57846	8.52238	8.63455	9.17811	9.1843	8.95076	ENSG00000147168	5.94839	4.64195e-06	0.000294628	IL2RG	interleukin 2 receptor subunit gamma	up
ENSG00000147883.12_6	776	642	466	121	94	183	10.0441	10.0748	10.0134	9.14217	9.44344	9.52198	ENSG00000147883	-1.57629	2.10997e-05	0.00111534	CDKN2B	cyclin dependent kinase inhibitor 2B	down
ENSG00000148154.10_4	168	87	28	295	146	300	9.07211	9.1886	8.95562	9.69666	9.83756	9.96741	ENSG00000148154	2.56627	1.07769e-08	1.12905e-06	UGCG	UDP-glucose ceramide glucosyltransferase	up
ENSG00000148180.19_6	2997	1136	764	397	151	208	10.877	10.9478	10.8061	10.1166	10.1041	9.98798	ENSG00000148180	-1.55987	5.47465e-14	1.28662e-11	GSN	gelsolin	down
ENSG00000148677.6_3	592	102	98	3742	1088	2099	9.49303	9.45714	9.52891	12.1517	11.8155	11.9779	ENSG00000148677	4.80948	1.38119e-112	1.20101e-108	ANKRD1	ankyrin repeat domain 1	up
ENSG00000148926.10_5	1152	460	404	1561	675	995	10.1128	10.0757	10.1499	11.0655	11.1744	11.046	ENSG00000148926	1.68164	4.49224e-21	2.11148e-18	ADM	adrenomedullin	up
ENSG00000149564.12_5	25	0	0	47	22	18	8.56961	8.56961	8.56961	9.0428	9.0888	8.93347	ENSG00000149564	7.67317	9.63784e-06	0.000560574	ESAM	endothelial cell adhesion molecule	up
ENSG00000149948.13_8	7	2	7	42	17	68	8.57636	8.52129	8.63144	8.86925	8.87867	9.12387	ENSG00000149948	3.53644	0.000433919	0.0134474	HMGA2	high mobility group AT-hook 2	up
ENSG00000150054.18_4	8	12	4	76	15	57	8.60509	8.64762	8.56255	9.00405	8.83341	9.04782	ENSG00000150054	2.92716	0.000682289	0.0191649	MPP7	membrane palmitoylated protein 7	up
ENSG00000150347.16_5	2073	77	61	384	151	251	9.94547	9.94465	9.94629	10.6442	10.6523	10.6475	ENSG00000150347	2.27796	4.00355e-19	1.54724e-16	ARID5B	AT-rich interaction domain 5B	up
ENSG00000150510.17_5	0	0	0	37	4	10	8.41952	8.41952	8.41952	8.83977	8.64188	8.69105	ENSG00000150510	6.62448	0.00229973	0.0491938	FAM124A	family with sequence similarity 124 member A	up
ENSG00000150630.4_5	0	0	0	30	15	5	8.41952	8.41952	8.41952	8.79818	8.84896	8.61166	ENSG00000150630	6.88917	0.00100432	0.026186	VEGFC	vascular endothelial growth factor C	up
ENSG00000150938.10_4	627	354	227	888	473	657	9.7534	9.81282	9.69398	10.4514	10.7312	10.5624	ENSG00000150938	1.6439	5.72596e-12	1.05936e-09	CRIM1	cysteine rich transmembrane BMP regulator 1	up
ENSG00000151090.20_9	103	15	16	120	27	34	8.86974	8.84756	8.89192	9.32621	9.1497	9.07414	ENSG00000151090	2.16171	0.00173872	0.0400505	THRB	thyroid hormone receptor beta	up
ENSG00000151632.17_6	176020	61248	45145	9508	3260	6369	16.1333	16.1808	16.0859	13.552	13.3883	13.5918	ENSG00000151632	-2.72653	1.17605e-111	6.81758e-108	AKR1C2	aldo-keto reductase family 1 member C2	down
ENSG00000152413.15_5	26	29	16	118	63	106	8.74628	8.77701	8.71556	9.1437	9.26895	9.27085	ENSG00000152413	2.52633	2.53669e-06	0.0001703	HOMER1	homer scaffold protein 1	up
ENSG00000153071.15_7	555	529	369	1576	551	988	9.85359	9.89563	9.81156	10.7988	10.6962	10.7628	ENSG00000153071	1.54903	1.315e-17	4.48417e-15	DAB2	DAB adaptor protein 2	up
ENSG00000153317.15_6	310	314	127	526	240	398	9.46083	9.62663	9.29503	9.93367	10.0499	10.0425	ENSG00000153317	1.25075	0.000174422	0.00624149	ASAP1	ArfGAP with SH3 domain, ankyrin repeat and PH domain 1	up
ENSG00000153721.19_8	35	0	4	48	18	29	8.63662	8.55733	8.71592	9.03549	9.02742	9.01844	ENSG00000153721	4.23093	0.000327422	0.0105448	CNKSR3	CNKSR family member 3	up
ENSG00000153904.20_7	199	100	105	327	130	162	9.21283	9.16026	9.2654	9.68016	9.69406	9.53265	ENSG00000153904	1.33766	0.00014459	0.00539995	DDAH1	dimethylarginine dimethylaminohydrolase 1	up
ENSG00000154358.21_6	176	203	156	102	27	41	9.30268	9.30858	9.29679	9.01793	8.89888	8.87172	ENSG00000154358	-1.38885	0.00152364	0.0361238	OBSCN	obscurin, cytoskeletal calmodulin and titin-interacting RhoGEF	down
ENSG00000155096.14_6	238	96	62	195	140	206	9.20166	9.2335	9.16982	9.50079	9.82484	9.74928	ENSG00000155096	1.68051	3.46526e-05	0.00167401	AZIN1	antizyme inhibitor 1	up
ENSG00000157150.5_5	3732	1120	949	487	215	269	11.0444	11.0109	11.0779	10.3253	10.4146	10.2187	ENSG00000157150	-1.31145	3.10785e-11	5.19698e-09	TIMP4	TIMP metallopeptidase inhibitor 4	down
ENSG00000157168.20_7	5	55	30	153	58	81	8.72483	8.7681	8.68156	9.09409	9.08448	9.01357	ENSG00000157168	1.5627	0.00177154	0.040645	NRG1	neuregulin 1	up
ENSG00000157654.19_7	651	517	354	1053	493	937	9.895	9.94284	9.84716	10.4823	10.6535	10.7742	ENSG00000157654	1.3296	1.51925e-09	1.88231e-07	PALM2AKAP2	PALM2 and AKAP2 fusion	up
ENSG00000158109.15_4	269	257	168	109	36	77	9.43101	9.47815	9.38387	9.09264	9.0381	9.12239	ENSG00000158109	-1.17811	0.00143357	0.0343878	TPRG1L	tumor protein p63 regulated 1 like	down
ENSG00000159251.8_6	1057	1074	847	427	227	257	10.3916	10.3912	10.392	9.65705	9.87191	9.60837	ENSG00000159251	-1.24971	1.52196e-07	1.29114e-05	ACTC1	actin alpha cardiac muscle 1	down
ENSG00000160213.8_5	14600	4246	3525	2007	749	1302	12.6164	12.5844	12.6484	11.6915	11.6503	11.6893	ENSG00000160213	-1.18285	4.89899e-22	2.50583e-19	CSTB	cystatin B	down
ENSG00000160255.18_9	0	0	0	33	19	5	8.41952	8.41952	8.41952	8.81655	8.90237	8.61166	ENSG00000160255	7.11922	0.000502017	0.0151573	ITGB2	integrin subunit beta 2	up
ENSG00000160972.9_4	4287	108	66	37	17	33	10.3724	10.4148	10.3299	10.1108	10.1475	10.1822	ENSG00000160972	-1.19556	0.00011968	0.00466673	PPP1R16A	protein phosphatase 1 regulatory subunit 16A	down
ENSG00000161249.21_8	299	180	163	463	183	379	9.40932	9.37709	9.44155	9.88069	9.89282	10.0404	ENSG00000161249	1.34383	1.13753e-06	8.10771e-05	DMKN	dermokine	up
ENSG00000161939.19_6	1471	1177	650	264	148	277	10.4966	10.6525	10.3407	9.55486	9.76375	9.83333	ENSG00000161939	-1.53853	6.65327e-08	5.96428e-06	RNASEK-C17orf49	RNASEK-C17orf49 readthrough	down
ENSG00000161956.13_6	177	22	23	140	66	51	8.99188	8.96698	9.01677	9.44707	9.52734	9.24694	ENSG00000161956	2.29341	5.56503e-05	0.00246891	SENP3	SUMO specific peptidase 3	up
ENSG00000161970.15_9	52493	42367	35909	22334	6279	14586	15.0594	15.0078	15.1111	14.0653	13.62	14.0717	ENSG00000161970	-1.15849	3.24891e-12	6.27798e-10	RPL26	ribosomal protein L26	down
ENSG00000162241.12_4	969	982	711	541	149	301	10.2987	10.3353	10.2621	9.83982	9.61388	9.73349	ENSG00000162241	-1.06297	4.40075e-06	0.000282411	SLC25A45	solute carrier family 25 member 45	down
ENSG00000162458.13_6	370	158	97	270	145	189	9.39447	9.44435	9.34459	9.68403	9.86857	9.72386	ENSG00000162458	1.0934	0.00104062	0.0268907	FBLIM1	filamin binding LIM protein 1	up
ENSG00000162614.18_5	492	51	42	584	173	417	9.31777	9.31224	9.3233	10.4051	10.2192	10.4743	ENSG00000162614	3.37742	3.96352e-26	2.46177e-23	NEXN	nexilin F-actin binding protein	up
ENSG00000163584.18_5	284	116	63	227	128	235	9.26011	9.3227	9.19751	9.59573	9.79494	9.8489	ENSG00000163584	1.59	3.44997e-05	0.00167127	RPL22L1	ribosomal protein L22 like 1	up
ENSG00000164078.13_6	208	367	225	151	48	95	9.46265	9.53545	9.38985	9.07127	8.99337	9.05799	ENSG00000164078	-1.25656	0.000224866	0.00775923	MST1R	macrophage stimulating 1 receptor	down
ENSG00000164120.14_5	40	28	26	0	0	0	8.80287	8.78707	8.81867	8.41545	8.41545	8.41545	ENSG00000164120	-6.75559	0.000137541	0.00521129	HPGD	15-hydroxyprostaglandin dehydrogenase	down
ENSG00000164236.12_4	97	70	76	267	112	174	9.03123	8.98124	9.08123	9.5017	9.54338	9.503	ENSG00000164236	1.67925	4.16625e-06	0.000268353	ANKRD33B	ankyrin repeat domain 33B	up
ENSG00000164484.11_3	0	0	0	31	13	17	8.41952	8.41952	8.41952	8.80441	8.81951	8.77319	ENSG00000164484	7.1413	0.000182822	0.0064887	TMEM200A	transmembrane protein 200A	up
ENSG00000164520.11_5	148	249	189	84	49	48	9.31947	9.32908	9.30986	8.87403	9.01348	8.83522	ENSG00000164520	-1.43185	0.000576044	0.0167806	RAET1E	retinoic acid early transcript 1E	down
ENSG00000164530.15_5	236	215	130	7	5	17	9.34946	9.41015	9.28877	8.58172	8.64695	8.75207	ENSG00000164530	-3.69864	5.1977e-09	5.79444e-07	PI16	peptidase inhibitor 16	down
ENSG00000164638.10_7	336	19	41	0	0	4	9.16108	9.06157	9.26059	8.75518	8.75518	8.92706	ENSG00000164638	-4.14545	0.000341914	0.0109507	SLC29A4	solute carrier family 29 member 4	down
ENSG00000164647.9_6	594	15	12	72	19	54	9.26076	9.25973	9.2618	9.57169	9.47024	9.61434	ENSG00000164647	2.14046	7.60952e-05	0.00318118	STEAP1	STEAP family member 1	up
ENSG00000164733.21_6	7482	1094	836	2607	1026	1586	11.4281	11.442	11.4143	12.2924	12.308	12.2187	ENSG00000164733	1.20472	1.37267e-18	5.18961e-16	CTSB	cathepsin B	up
ENSG00000164951.16_7	114	108	71	292	146	139	9.08472	9.11551	9.05393	9.54504	9.69156	9.38532	ENSG00000164951	1.51711	0.000116445	0.0045713	PDP1	pyruvate dehyrogenase phosphatase catalytic subunit 1	up
ENSG00000165046.12_4	195	242	227	554	212	355	9.3923	9.34593	9.43867	9.83061	9.82062	9.82042	ENSG00000165046	1.00696	5.26523e-05	0.00235657	LETM2	leucine zipper and EF-hand containing transmembrane protein 2	up
ENSG00000165072.10_5	11	0	0	275	88	117	8.51918	8.51918	8.51918	9.64049	9.54165	9.43391	ENSG00000165072	10.0557	3.4043e-11	5.59654e-09	MAMDC2	MAM domain containing 2	up
ENSG00000165272.16_8	1126	189	114	63	12	38	9.807	9.86474	9.74925	9.46092	9.29828	9.44104	ENSG00000165272	-1.72128	2.3678e-05	0.00122555	AQP3	aquaporin 3 (Gill blood group)	down
ENSG00000165685.8_5	16	0	0	39	11	15	8.53967	8.53967	8.53967	8.97104	8.90778	8.87197	ENSG00000165685	7.14385	9.61182e-05	0.00392181	TMEM52B	transmembrane protein 52B	up
ENSG00000166025.18_5	162	60	40	168	62	145	9.0583	9.07981	9.03679	9.42224	9.40089	9.55196	ENSG00000166025	1.68355	8.80969e-05	0.00362197	AMOTL1	angiomotin like 1	up
ENSG00000166394.15_5	112	100	47	8	5	9	9.04477	9.12312	8.96643	8.62165	8.67425	8.68333	ENSG00000166394	-2.86451	0.000131474	0.00502518	CYB5R2	cytochrome b5 reductase 2	down
ENSG00000166407.14_5	191	185	198	88	32	57	9.33739	9.26282	9.41196	8.96675	8.94641	8.9656	ENSG00000166407	-1.38267	0.000563391	0.0164948	LMO1	LIM domain only 1	down
ENSG00000166816.14_7	1088	10	5	0	0	0	9.44627	9.46887	9.42368	9.24639	9.24639	9.24639	ENSG00000166816	-4.87565	0.000235615	0.008098	LDHD	lactate dehydrogenase D	down
ENSG00000166922.8_3	46	30	23	605	246	263	8.81379	8.81639	8.81119	10.0509	10.0853	9.77708	ENSG00000166922	4.16286	7.52076e-28	4.8442e-25	SCG5	secretogranin V	up
ENSG00000166923.12_5	141	90	80	378	171	205	9.11427	9.09408	9.13446	9.73504	9.83159	9.62843	ENSG00000166923	1.93398	6.48053e-09	7.00018e-07	GREM1	gremlin 1, DAN family BMP antagonist	up
ENSG00000167191.12_6	44	14	11	112	36	33	8.74983	8.75002	8.74965	9.21295	9.14881	8.97848	ENSG00000167191	2.56386	0.00030347	0.00986478	GPRC5B	G protein-coupled receptor class C group 5 member B	up
ENSG00000167601.12_4	35196	35222	23637	69093	24980	49702	14.5658	14.6787	14.4529	15.5899	15.4889	15.7343	ENSG00000167601	1.05641	4.00364e-15	1.08793e-12	AXL	AXL receptor tyrosine kinase	up
ENSG00000167653.5_6	8918	8842	8263	5406	1767	2309	12.8011	12.6875	12.9146	12.012	11.7987	11.4992	ENSG00000167653	-1.14606	2.08408e-09	2.53457e-07	PSCA	prostate stem cell antigen	down
ENSG00000167693.17_6	165	87	45	273	77	148	9.09645	9.1575	9.03541	9.6236	9.46502	9.53065	ENSG00000167693	1.6482	5.58927e-05	0.00247336	NXN	nucleoredoxin	up
ENSG00000167995.17_4	48	17	241767	491	24	947	11.0791	6.46508	15.6931	7.64687	6.71723	8.54565	ENSG00000167995	-7.88407	0.00213323	0.0463159	BEST1	bestrophin 1	down
ENSG00000168000.14_9	10593	2998	2355	1669	564	956	12.18	12.1818	12.1783	11.5122	11.3747	11.3863	ENSG00000168000	-1.00971	6.14189e-13	1.27159e-10	BSCL2	BSCL2 lipid droplet biogenesis associated, seipin	down
ENSG00000168209.5_5	25770	14933	12192	6697	2069	3408	13.8208	13.7965	13.8451	12.6873	12.3976	12.3766	ENSG00000168209	-1.44496	2.40529e-22	1.26759e-19	DDIT4	DNA damage inducible transcript 4	down
ENSG00000168404.13_6	415	469	406	256	82	159	9.76209	9.72979	9.79439	9.35169	9.25637	9.3283	ENSG00000168404	-1.09005	4.78908e-05	0.00218029	MLKL	mixed lineage kinase domain like pseudokinase	down
ENSG00000168685.15_6	391	479	260	1114	522	962	9.67765	9.79535	9.55996	10.4378	10.6128	10.7051	ENSG00000168685	1.64995	1.96236e-11	3.44722e-09	IL7R	interleukin 7 receptor	up
ENSG00000168734.14_4	1517	34	25	179	62	190	9.691	9.69792	9.68409	10.201	10.152	10.4429	ENSG00000168734	2.63572	4.68721e-11	7.47846e-09	PKIG	cAMP-dependent protein kinase inhibitor gamma	up
ENSG00000168785.8_6	79	11	0	53	17	51	8.74362	8.86028	8.62697	9.12917	9.08392	9.23652	ENSG00000168785	3.31907	0.00151978	0.0361073	TSPAN5	tetraspanin 5	up
ENSG00000169122.11_3	166	0	0	0	50	0	8.80245	8.80245	8.80245	8.80245	9.57995	8.80245	ENSG00000169122	16.772	0.000143036	0.00537265	FAM110B	family with sequence similarity 110 member B	up
ENSG00000169213.7_5	135	213	233	469	235	340	9.31189	9.22649	9.39729	9.66014	9.83894	9.7343	ENSG00000169213	1.01958	0.00042433	0.0132013	RAB3B	RAB3B, member RAS oncogene family	up
ENSG00000169252.5_2	281	229	245	751	265	332	9.47617	9.39442	9.55792	10.1357	10.0614	9.85013	ENSG00000169252	1.22128	2.73704e-05	0.00139181	ADRB2	adrenoceptor beta 2	up
ENSG00000169439.12_5	240	36	27	162	65	73	9.08561	9.09071	9.08052	9.53892	9.55306	9.39666	ENSG00000169439	2.01913	1.7334e-05	0.000939112	SDC2	syndecan 2	up
ENSG00000169583.13_5	4101	4323	3545	2172	860	966	11.8235	11.799	11.848	10.9685	10.99	10.5779	ENSG00000169583	-1.21755	7.87574e-10	1.03763e-07	CLIC3	chloride intracellular channel 3	down
ENSG00000170043.12_6	1398	1274	938	645	191	380	10.573	10.6049	10.5412	9.99987	9.8065	9.92723	ENSG00000170043	-1.14066	2.10573e-08	2.08073e-06	TRAPPC1	trafficking protein particle complex 1	down
ENSG00000170175.11_5	722	172	99	68	26	25	9.61242	9.67675	9.54809	9.3363	9.33213	9.19662	ENSG00000170175	-1.41392	0.00118512	0.0297838	CHRNB1	cholinergic receptor nicotinic beta 1 subunit	down
ENSG00000170296.10_6	32160	7118	6286	3684	1252	2424	13.5045	13.4302	13.5789	12.5695	12.4132	12.5839	ENSG00000170296	-1.13319	1.65844e-17	5.54654e-15	GABARAP	GABA type A receptor-associated protein	down
ENSG00000170848.16_7	0	0	0	36	38	57	8.41952	8.41952	8.41952	8.83409	9.09926	9.06338	ENSG00000170848	8.42392	6.61816e-07	4.98152e-05	PSG6	pregnancy specific beta-1-glycoprotein 6	up
ENSG00000170989.10_8	140	192	143	801	273	399	9.24444	9.25729	9.23159	10.135	10.032	9.92883	ENSG00000170989	1.87446	3.78033e-13	8.1165e-11	S1PR1	sphingosine-1-phosphate receptor 1	up
ENSG00000171345.13_6	30967	32635	26496	16722	5505	9287	14.4898	14.4687	14.5109	13.4946	13.2695	13.2792	ENSG00000171345	-1.18167	7.55697e-21	3.4585e-18	KRT19	keratin 19	down
ENSG00000171604.12_5	589	51	17	3	4	0	9.32802	9.41502	9.24102	9.03467	9.13698	8.91461	ENSG00000171604	-3.33017	0.000197353	0.00693368	CXXC5	CXXC finger protein 5	down
ENSG00000171962.18_6	27	37	17	1	0	0	8.76378	8.81397	8.71358	8.45649	8.38717	8.38717	ENSG00000171962	-5.75675	0.0010591	0.0272467	DRC3	dynein regulatory complex subunit 3	down
ENSG00000171970.13_5	14	0	10	43	30	66	8.59457	8.46928	8.71985	8.92207	9.0744	9.16122	ENSG00000171970	3.53504	0.00162084	0.0380406	ZNF57	zinc finger protein 57	up
ENSG00000172572.6_4	292	494	294	193	86	153	9.62597	9.71734	9.53459	9.16636	9.23145	9.26113	ENSG00000172572	-1.05054	0.000509936	0.0152902	PDE3A	phosphodiesterase 3A	down
ENSG00000173156.7_4	380	435	343	269	54	80	9.69668	9.69645	9.69692	9.39426	9.09192	9.04497	ENSG00000173156	-1.32831	0.000947608	0.024894	RHOD	ras homolog family member D	down
ENSG00000173166.18_6	51	80	41	0	0	0	8.91608	8.97587	8.8563	8.35089	8.35089	8.35089	ENSG00000173166	-7.87131	2.75261e-07	2.21623e-05	RAPH1	Ras association (RalGDS/AF-6) and pleckstrin homology domains 1	down
ENSG00000173267.14_4	1099	773	678	175	70	53	10.2887	10.2445	10.3329	9.31459	9.32787	9.0334	ENSG00000173267	-2.53738	3.39025e-13	7.46326e-11	SNCG	synuclein gamma	down
ENSG00000173391.9_6	15	15	21	180	49	148	8.6946	8.64947	8.73973	9.29191	9.14699	9.40159	ENSG00000173391	3.0685	5.11038e-08	4.72405e-06	OLR1	oxidized low density lipoprotein receptor 1	up
ENSG00000173559.14_6	256	136	84	376	194	295	9.27471	9.32017	9.22925	9.80959	9.99344	9.92865	ENSG00000173559	1.8166	5.11144e-09	5.77228e-07	NABP1	nucleic acid binding protein 1	up
ENSG00000173599.15_7	2571	476	469	230	134	146	10.5237	10.4446	10.6029	10.0023	10.2218	9.99062	ENSG00000173599	-1.06523	9.6292e-05	0.00392181	PC	pyruvate carboxylase	down
ENSG00000173702.7_8	3	0	0	147	37	90	8.4716	8.4716	8.4716	9.30075	9.14249	9.27688	ENSG00000173702	9.21933	3.87751e-09	4.46581e-07	MUC13	mucin 13, cell surface associated	up
ENSG00000173848.19_5	544	559	375	217	92	138	9.85982	9.91609	9.80355	9.333	9.37638	9.32246	ENSG00000173848	-1.26991	1.47524e-06	0.000104292	NET1	neuroepithelial cell transforming 1	down
ENSG00000174564.13_5	427	496	386	192	68	114	9.77097	9.77523	9.76671	9.21909	9.17824	9.17862	ENSG00000174564	-1.48788	3.99748e-08	3.75785e-06	IL20RB	interleukin 20 receptor subunit beta	down
ENSG00000175287.19_7	994	19	35	0	0	0	9.5034	9.42294	9.58386	9.11655	9.11655	9.11655	ENSG00000175287	-6.80015	2.10681e-07	1.72828e-05	PHYHD1	phytanoyl-CoA dioxygenase domain containing 1	down
ENSG00000175445.17_7	7431	4	12	55	34	56	10.4694	10.4025	10.5362	10.7733	10.9053	10.9	ENSG00000175445	2.98761	8.41476e-11	1.30662e-08	LPL	lipoprotein lipase	up
ENSG00000176697.19_7	130	185	124	492	195	278	9.21205	9.2475	9.17661	9.77946	9.79377	9.6869	ENSG00000176697	1.42152	4.23185e-07	3.24212e-05	BDNF	brain derived neurotrophic factor	up
ENSG00000177337.8_7	533	410	371	231	41	113	9.79891	9.75344	9.84437	9.41159	9.08551	9.27941	ENSG00000177337	-1.39764	0.000173516	0.0062219	NA	NA	down
ENSG00000178172.7_8	433961	462899	376325	180958	48423	103629	18.2669	18.2444	18.2895	16.8486	16.3153	16.6666	ENSG00000178172	-1.64572	1.7481e-23	9.50036e-21	SPINK6	serine peptidase inhibitor, Kazal type 6	down
ENSG00000178776.5_8	105	120	80	477	103	226	9.09165	9.12161	9.0617	9.81123	9.46153	9.61205	ENSG00000178776	1.6745	9.6323e-06	0.000560574	C5orf46	chromosome 5 open reading frame 46	up
ENSG00000179029.15_8	599	289	230	138	52	67	9.71083	9.70806	9.7136	9.34683	9.33534	9.23987	ENSG00000179029	-1.26152	0.000106243	0.00421841	TMEM107	transmembrane protein 107	down
ENSG00000179083.6_3	0	0	0	15	8	28	8.41952	8.41952	8.41952	8.68766	8.73368	8.87268	ENSG00000179083	6.93846	0.000628891	0.0180778	FAM133A	family with sequence similarity 133 member A	up
ENSG00000180176.15_4	0	0	0	11	16	25	8.41952	8.41952	8.41952	8.64923	8.86294	8.8479	ENSG00000180176	7.13317	0.000342705	0.0109558	TH	tyrosine hydroxylase	up
ENSG00000180340.7_4	87	38	21	183	68	65	8.89704	8.93199	8.8621	9.42163	9.40242	9.18627	ENSG00000180340	2.18855	5.01219e-05	0.00226997	FZD2	frizzled class receptor 2	up
ENSG00000180777.14_5	0	0	0	80	8	49	8.41952	8.41952	8.41952	9.03497	8.73368	9.01718	ENSG00000180777	8.11093	5.19751e-06	0.0003275	ANKRD30B	ankyrin repeat domain 30B	up
ENSG00000181143.15_6	312	240	349	38	13	28	9.5619	9.38335	9.74046	8.74266	8.7168	8.76997	ENSG00000181143	-3.19434	1.40917e-12	2.81689e-10	MUC16	mucin 16, cell surface associated	down
ENSG00000181284.3_5	0	32	28	0	0	0	8.62339	8.61278	8.63399	8.21566	8.21566	8.21566	ENSG00000181284	-6.90277	0.000760948	0.0210392	TMEM102	transmembrane protein 102	down
ENSG00000181381.13_5	232	308	216	509	238	509	9.45452	9.48679	9.42224	9.7821	9.91485	10.1033	ENSG00000181381	1.07846	0.000138144	0.00521141	DDX60L	DExD/H-box 60 like	up
ENSG00000181458.10_5	1376	264	193	679	304	675	9.99442	10.014	9.97482	10.6034	10.7156	10.9536	ENSG00000181458	1.66535	1.10055e-10	1.67892e-08	TMEM45A	transmembrane protein 45A	up
ENSG00000181722.16_7	405	591	388	1500	527	792	9.78815	9.85306	9.72323	10.6274	10.5308	10.4287	ENSG00000181722	1.28117	3.10238e-10	4.35109e-08	ZBTB20	zinc finger and BTB domain containing 20	up
ENSG00000181856.15_4	3008	0	0	4	4	11	9.83204	9.83204	9.83204	9.97065	10.0544	10.1168	ENSG00000181856	5.57641	0.00118884	0.0298341	SLC2A4	solute carrier family 2 member 4	up
ENSG00000182263.14_5	148	66	49	155	91	172	9.06164	9.06987	9.05341	9.35224	9.54049	9.6023	ENSG00000182263	1.71517	7.03401e-05	0.00298362	FIGN	fidgetin, microtubule severing factor	up
ENSG00000182621.18_6	85	73	91	421	120	278	9.03154	8.95605	9.10702	9.7291	9.54413	9.73912	ENSG00000182621	1.99885	5.79459e-08	5.24863e-06	PLCB1	phospholipase C beta 1	up
ENSG00000182752.10_5	359	262	187	140	43	62	9.51867	9.54433	9.49302	9.24187	9.1544	9.10321	ENSG00000182752	-1.15092	0.00166534	0.0388229	PAPPA	pappalysin 1	down
ENSG00000182836.10_5	251	267	104	14	19	27	9.36794	9.52963	9.20624	8.66649	8.89027	8.85247	ENSG00000182836	-2.60647	3.43588e-05	0.00166909	PLCXD3	phosphatidylinositol specific phospholipase C X domain containing 3	down
ENSG00000182963.10_6	147	9	19	100	59	110	8.91936	8.8524	8.98631	9.32814	9.48413	9.52913	ENSG00000182963	3.05719	7.15731e-07	5.34218e-05	GJC1	gap junction protein gamma 1	up
ENSG00000183011.13_7	13789	10634	9323	5927	1655	2633	13.189	13.1172	13.2608	12.312	11.9025	11.8401	ENSG00000183011	-1.28637	4.15074e-12	7.84625e-10	NAA38	N(alpha)-acetyltransferase 38, NatC auxiliary subunit	down
ENSG00000183087.15_5	145	35	58	193	100	143	9.03169	8.93935	9.12403	9.47031	9.61118	9.53185	ENSG00000183087	2.00199	1.6899e-05	0.000918407	GAS6	growth arrest specific 6	up
ENSG00000184470.21_7	1064	960	788	3034	1006	1261	10.3534	10.3355	10.3713	11.4741	11.2955	10.9815	ENSG00000184470	1.31934	9.16768e-10	1.18981e-07	TXNRD2	thioredoxin reductase 2	up
ENSG00000184497.13_6	37	23	12	196	79	88	8.7548	8.78607	8.72352	9.40233	9.41986	9.24562	ENSG00000184497	3.16377	3.19052e-09	3.74908e-07	TMEM255B	transmembrane protein 255B	up
ENSG00000185033.14_6	169	170	131	71	24	33	9.25507	9.25992	9.25023	8.93684	8.89857	8.84815	ENSG00000185033	-1.49787	0.000845489	0.0226562	SEMA4B	semaphorin 4B	down
ENSG00000185043.12_6	15127	10186	9005	6383	2010	3221	13.2249	13.1477	13.3022	12.4946	12.2303	12.1752	ENSG00000185043	-1.01705	4.79404e-11	7.57938e-09	CIB1	calcium and integrin binding 1	down
ENSG00000185275.6_5	573	645	544	341	78	221	9.97058	9.94441	9.99675	9.49585	9.21904	9.49406	ENSG00000185275	-1.21635	5.27116e-05	0.00235657	NA	NA	down
ENSG00000185630.19_6	217	297	222	112	70	67	9.43874	9.45332	9.42416	8.99895	9.18857	8.96995	ENSG00000185630	-1.19757	0.00212449	0.0461837	PBX1	PBX homeobox 1	down
ENSG00000185745.10_4	668	753	604	2059	933	1804	10.0725	10.0653	10.0797	10.9775	11.145	11.3053	ENSG00000185745	1.6213	5.03985e-18	1.78874e-15	IFIT1	interferon induced protein with tetratricopeptide repeats 1	up
ENSG00000186019.11_8	30	0	0	14	8	7	8.58387	8.58387	8.58387	8.84294	8.89803	8.81115	ENSG00000186019	6.13364	0.00216423	0.0468136	LOC100379224	uncharacterized LOC100379224	up
ENSG00000186832.9_8	1786	1824	1301	238	121	176	10.8546	10.9058	10.8034	9.32366	9.46731	9.39014	ENSG00000186832	-2.72622	3.58771e-40	5.19948e-37	KRT16	keratin 16	down
ENSG00000186847.6_5	4049	2301	2119	773	352	363	11.4804	11.3935	11.5673	10.3236	10.4552	10.0775	ENSG00000186847	-1.79069	1.28893e-15	3.61545e-13	KRT14	keratin 14	down
ENSG00000187091.13_5	197	29	18	0	0	0	9.01429	9.03545	8.99312	8.65729	8.65729	8.65729	ENSG00000187091	-6.52331	1.279e-05	0.0007269	PLCD1	phospholipase C delta 1	down
ENSG00000187134.14_5	60707	20256	14205	2496	728	1740	14.5787	14.6593	14.4981	11.9407	11.6337	12.0187	ENSG00000187134	-3.06852	3.76417e-73	1.09104e-69	AKR1C1	aldo-keto reductase family 1 member C1	down
ENSG00000187193.9_5	9830	8317	8192	5828	1117	3615	12.8409	12.6927	12.9891	12.1928	11.3409	12.1335	ENSG00000187193	-1.02002	0.000113763	0.00447612	MT1X	metallothionein 1X	down
ENSG00000187689.10_5	990	1045	881	293	155	191	10.3682	10.3377	10.3987	9.40418	9.58572	9.40569	ENSG00000187689	-1.77471	4.18615e-14	9.9728e-12	AMTN	amelotin	down
ENSG00000188015.10_6	505	370	403	107	33	96	9.78034	9.67435	9.88632	9.07513	8.99933	9.19613	ENSG00000188015	-1.99407	3.3325e-08	3.18437e-06	S100A3	S100 calcium binding protein A3	down
ENSG00000189067.12_5	4252	4298	2859	1733	803	1438	11.7775	11.8798	11.6752	10.8196	11.0044	11.0761	ENSG00000189067	-1.0301	1.26646e-09	1.60767e-07	LITAF	lipopolysaccharide induced TNF factor	down
ENSG00000189068.11_7	0	0	0	95	33	65	8.41952	8.41952	8.41952	9.08926	9.05372	9.1063	ENSG00000189068	8.77191	4.21462e-08	3.9196e-06	VSTM1	V-set and transmembrane domain containing 1	up
ENSG00000189171.14_5	9228	8293	7096	4892	1257	2480	12.7512	12.6968	12.8056	11.9812	11.4848	11.6781	ENSG00000189171	-1.16221	3.7532e-10	5.18031e-08	S100A13	S100 calcium binding protein A13	down
ENSG00000189221.9_2	2272	0	0	33	8	70	9.68446	9.68446	9.68446	10.0815	9.99861	10.3967	ENSG00000189221	7.97892	1.51942e-05	0.000838866	MAOA	monoamine oxidase A	up
ENSG00000196139.14_6	68021	42709	30609	7069	2532	4964	15.1892	15.2562	15.1222	12.7507	12.6473	12.8508	ENSG00000196139	-2.57117	1.12263e-94	4.88092e-91	AKR1C3	aldo-keto reductase family 1 member C3	down
ENSG00000196154.12_6	279550	224138	187664	125826	32854	74332	17.4396	17.3959	17.4832	16.5224	15.9554	16.3853	ENSG00000196154	-1.13912	4.64977e-11	7.47846e-09	S100A4	S100 calcium binding protein A4	down
ENSG00000196526.10_5	263	114	118	321	104	162	9.29663	9.24372	9.34955	9.70678	9.60762	9.56988	ENSG00000196526	1.04418	0.00232377	0.0495861	AFAP1	actin filament associated protein 1	up
ENSG00000196549.11_6	1903	0	0	205	51	84	9.59639	9.59639	9.59639	10.5705	10.3814	10.375	ENSG00000196549	9.51686	1.46369e-10	2.17565e-08	MME	membrane metalloendopeptidase	up
ENSG00000196586.16_8	338	24	34	95	66	91	9.16087	9.10264	9.2191	9.4282	9.64841	9.56809	ENSG00000196586	1.96199	0.000152416	0.00562773	MYO6	myosin VI	up
ENSG00000196754.13_6	11761	12271	10816	6217	2025	3954	13.182	13.1059	13.2581	12.1686	11.9473	12.1407	ENSG00000196754	-1.19847	2.25285e-18	8.33602e-16	S100A2	S100 calcium binding protein A2	down
ENSG00000196781.16_7	226	30	24	84	39	68	9.05752	9.05606	9.05898	9.3019	9.35994	9.37363	ENSG00000196781	1.62358	0.00140171	0.0338102	TLE1	TLE family member 1, transcriptional corepressor	up
ENSG00000196878.15_6	1440	1175	801	438	222	189	10.5314	10.597	10.4658	9.79716	9.97954	9.55261	ENSG00000196878	-1.38984	1.81873e-06	0.000125514	LAMB3	laminin subunit beta 3	down
ENSG00000197191.6_5	7310	6968	7086	3298	1167	1436	12.5454	12.3783	12.7125	11.4147	11.3076	10.9637	ENSG00000197191	-1.53633	2.31961e-14	5.76291e-12	CYSRT1	cysteine rich tail 1	down
ENSG00000197301.7_8	0	7	0	93	13	60	8.46607	8.55917	8.37297	9.03575	8.77296	9.03328	ENSG00000197301	4.28385	0.000172098	0.00619659	HMGA2-AS1	HMGA2 antisense RNA 1	up
ENSG00000197417.9_6	103	0	0	93	26	33	8.72248	8.72248	8.72248	9.38525	9.28636	9.21408	ENSG00000197417	8.36514	2.03543e-07	1.68563e-05	SHPK	sedoheptulokinase	up
ENSG00000197587.11_5	14	49	16	0	0	0	8.73375	8.82069	8.64681	8.3301	8.3301	8.3301	ENSG00000197587	-6.9422	0.000208339	0.00726098	DMBX1	diencephalon/mesencephalon homeobox 1	down
ENSG00000197594.13_5	310	8	0	16	25	36	8.98752	9.08703	8.888	9.16491	9.44107	9.40124	ENSG00000197594	3.37215	0.00099764	0.026051	ENPP1	ectonucleotide pyrophosphatase/phosphodiesterase 1	up
ENSG00000198121.13_6	321	0	4	74	18	42	8.98614	8.90684	9.06544	9.4991	9.37693	9.46072	ENSG00000198121	4.69034	8.91721e-07	6.51593e-05	LPAR1	lysophosphatidic acid receptor 1	up
ENSG00000198157.11_8	1067	1101	829	442	207	291	10.3962	10.4167	10.3758	9.68238	9.80923	9.69064	ENSG00000198157	-1.23411	1.38853e-09	1.74985e-07	HMGN5	high mobility group nucleosome binding domain 5	down
ENSG00000198223.16_5	119	125	50	256	123	176	9.07865	9.18884	8.96846	9.49461	9.61038	9.52394	ENSG00000198223	1.52268	0.000243432	0.0082779	CSF2RA	colony stimulating factor 2 receptor alpha subunit	up
ENSG00000198417.7_4	153	92	144	46	9	31	9.18873	9.05568	9.32178	8.85441	8.71936	8.86284	ENSG00000198417	-1.8347	0.00221848	0.0476905	MT1F	metallothionein 1F	down
ENSG00000198610.11_6	47	25	10	0	0	0	8.77544	8.82578	8.7251	8.47453	8.47453	8.47453	ENSG00000198610	-6.06408	0.00158218	0.0371833	AKR1C4	aldo-keto reductase family 1 member C4	down
ENSG00000198624.13_5	431	9	8	0	0	0	9.13462	9.12808	9.14117	8.917	8.917	8.917	ENSG00000198624	-5.0819	0.000326913	0.0105448	CCDC69	coiled-coil domain containing 69	down
ENSG00000198910.14_7	639	736	562	362	181	194	10.0385	10.051	10.0261	9.53509	9.69516	9.42379	ENSG00000198910	-1.0011	0.000163123	0.00591015	L1CAM	L1 cell adhesion molecule	down
ENSG00000203722.8_5	690	627	587	106	25	58	10.0423	9.97543	10.1092	9.01338	8.85971	8.95604	ENSG00000203722	-3.00109	7.02141e-22	3.48884e-19	RAET1G	retinoic acid early transcript 1G	down
ENSG00000204422.7_8	0	0	0	0	69	0	8.41952	8.41952	8.41952	8.41952	9.32885	8.41952	ENSG00000204422	21.2513	1.43974e-06	0.000102198	NA	NA	up
ENSG00000204524.7_4	239	0	0	0	0	198	8.87672	8.87672	8.87672	8.87672	8.87672	10.0538	ENSG00000204524	17.7541	5.64509e-05	0.00248642	ZNF805	zinc finger protein 805	up
ENSG00000204525.16_4	9032	7456	5731	2999	1091	1799	12.6324	12.6486	12.6163	11.4869	11.4131	11.3953	ENSG00000204525	-1.40925	1.74977e-31	1.44906e-28	HLA-C	major histocompatibility complex, class I, C	down
ENSG00000204531.19_7	22	32	12	0	0	0	8.72823	8.78958	8.66687	8.39246	8.39246	8.39246	ENSG00000204531	-6.38896	0.00134908	0.0328433	POU5F1	POU class 5 homeobox 1	down
ENSG00000204642.14_5	560	523	419	199	50	144	9.87638	9.87052	9.88224	9.29394	9.11121	9.34478	ENSG00000204642	-1.55677	7.49944e-07	5.57362e-05	HLA-F	major histocompatibility complex, class I, F	down
ENSG00000204941.14_5	0	8	0	349	133	181	8.46928	8.56879	8.36976	9.62503	9.61429	9.49771	ENSG00000204941	6.17579	1.05737e-19	4.27645e-17	PSG5	pregnancy specific beta-1-glycoprotein 5	up
ENSG00000205133.12_8	44	48	9	0	0	0	8.7992	8.92313	8.67526	8.43752	8.43752	8.43752	ENSG00000205133	-6.72166	0.000303089	0.00986478	TRIQK	triple QxxK/R motif containing	down
ENSG00000205336.13_8	297	320	240	42	17	15	9.53158	9.54567	9.51748	8.77038	8.7798	8.65515	ENSG00000205336	-3.15871	4.47175e-13	9.44483e-11	ADGRG1	adhesion G protein-coupled receptor G1	down
ENSG00000205362.11_4	238	154	156	0	0	0	9.33416	9.27851	9.38981	8.41742	8.41742	8.41742	ENSG00000205362	-9.28405	1.05811e-12	2.13971e-10	MT1A	metallothionein 1A	down
ENSG00000205544.4_6	939	305	222	87	31	88	9.87431	9.89637	9.85226	9.34237	9.31595	9.49749	ENSG00000205544	-1.58054	7.12747e-06	0.000428906	TMEM256	transmembrane protein 256	down
ENSG00000206075.14_5	2276	2205	1502	878	417	755	11.0617	11.1396	10.9838	10.2205	10.3951	10.4654	ENSG00000206075	-1.03381	5.92387e-08	5.33793e-06	SERPINB5	serpin family B member 5	down
ENSG00000206341.7_4	1037	1018	838	380	129	212	10.3696	10.35	10.3891	9.59063	9.51092	9.49994	ENSG00000206341	-1.62816	7.33555e-15	1.93292e-12	NA	NA	down
ENSG00000206417.8_7	12	18	29	0	0	0	8.70458	8.64086	8.76831	8.34262	8.34262	8.34262	ENSG00000206417	-6.60001	0.000889256	0.0236469	NA	NA	down
ENSG00000206503.13_6	12861	10580	8034	4367	1359	2575	13.0909	13.1156	13.0662	11.9368	11.6716	11.8185	ENSG00000206503	-1.44069	5.42031e-25	3.0408e-22	HLA-A	major histocompatibility complex, class I, A	down
ENSG00000210151.2	1830	358	170	515	300	440	10.1532	10.291	10.0153	10.5062	10.809	10.705	ENSG00000210151	1.13828	0.000135133	0.00514245	NA	NA	up
ENSG00000211459.2	563663	415836	317522	196752	68800	144222	18.3554	18.378	18.3328	17.2568	17.107	17.4293	ENSG00000211459	-1.08848	1.08573e-16	3.49664e-14	NA	NA	down
ENSG00000213066.13_6	497	452	252	702	376	487	9.73276	9.84003	9.62548	10.1342	10.3981	10.1851	ENSG00000213066	1.01255	0.000158213	0.0057442	FGFR1OP	FGFR1 oncogene partner	up
ENSG00000213145.10_5	23842	20942	21149	12426	2862	5918	14.0746	13.9016	14.2475	13.143	12.4507	12.7268	ENSG00000213145	-1.35444	3.07367e-10	4.34587e-08	CRIP1	cysteine rich protein 1	down
ENSG00000213401.10_6	5	28	30	132	56	57	8.68787	8.65722	8.71852	9.07239	9.10728	8.92947	ENSG00000213401	1.8331	0.00129759	0.0319185	MAGEA12	MAGE family member A12	up
ENSG00000213445.10_5	58	8	3	37	31	19	8.73168	8.76252	8.70085	8.98373	9.17846	8.93727	ENSG00000213445	2.96136	0.00183023	0.0413907	SIPA1	signal-induced proliferation-associated 1	up
ENSG00000214049.8_7	73	47	23	3306	1147	1731	8.8901	8.94069	8.83951	11.7127	11.5829	11.4646	ENSG00000214049	6.21922	1.5751e-128	2.73926e-124	UCA1	urothelial cancer associated 1	up
ENSG00000214510.10_5	2179	2173	1402	209	62	190	11.0177	11.1236	10.9118	9.29212	9.1723	9.4632	ENSG00000214510	-3.19859	1.97013e-34	2.14141e-31	SPINK13	serine peptidase inhibitor, Kazal type 13 (putative)	down
ENSG00000214944.9_5	17	25	21	110	28	82	8.72182	8.71614	8.7275	9.08457	8.94978	9.13442	ENSG00000214944	1.95647	0.00126252	0.0313665	ARHGEF28	Rho guanine nucleotide exchange factor 28	up
ENSG00000214975.4_5	1053	1129	1709	1094	231	439	10.576	10.2492	10.9028	10.1924	9.69721	9.79151	ENSG00000214975	-1.10511	0.000922541	0.0243458	NA	NA	down
ENSG00000215472.10_5	411	0	0	0	163	0	9.01233	9.01233	9.01233	9.01233	10.3813	9.01233	ENSG00000215472	17.8263	5.25722e-05	0.00235657	RPL17-C18orf32	RPL17-C18orf32 readthrough	up
ENSG00000216490.4_5	2627	2598	2510	1554	566	793	11.324	11.2071	11.4408	10.6292	10.5667	10.3968	ENSG00000216490	-1.07977	2.96834e-09	3.53578e-07	IFI30	IFI30 lysosomal thiol reductase	down
ENSG00000219200.6	21491	9606	8080	5752	1741	3131	13.4075	13.3639	13.4511	12.6566	12.3469	12.4345	ENSG00000219200	-1.02825	3.09402e-12	6.04585e-10	RNASEK	ribonuclease K	down
ENSG00000219435.6_8	29	59	60	3	0	1	8.86807	8.83198	8.90415	8.41423	8.29418	8.38015	ENSG00000219435	-5.26538	9.85378e-06	0.000569326	CATSPERZ	catsper channel auxiliary subunit zeta	down
ENSG00000221968.9_8	284	131	84	298	140	161	9.29529	9.33342	9.25716	9.70248	9.81245	9.60417	ENSG00000221968	1.29436	0.00018456	0.00653703	FADS3	fatty acid desaturase 3	up
ENSG00000223923.2_7	20	0	0	15	16	9	8.55381	8.55381	8.55381	8.82195	8.99723	8.81144	ENSG00000223923	6.75175	0.000535529	0.015893	LOC105373878	uncharacterized LOC105373878	up
ENSG00000225265.2_7	43	0	0	15	8	46	8.6161	8.6161	8.6161	8.88424	8.93026	9.19542	ENSG00000225265	7.37542	6.86271e-05	0.00292523	TAF1A-AS1	TAF1A antisense RNA 1	up
ENSG00000225418.1_5	696	189	141	28	9	24	9.64673	9.65911	9.63434	9.07416	9.0414	9.12805	ENSG00000225418	-2.67451	2.87084e-10	4.13523e-08	NA	NA	down
ENSG00000226221.1_4	696	584	555	370	43	179	10.0211	9.94997	10.0921	9.62416	9.05616	9.45594	ENSG00000226221	-1.38427	0.00125348	0.0311865	NA	NA	down
ENSG00000227234.2_4	5	5	15	133	30	59	8.60276	8.52811	8.67741	9.1604	8.97584	9.02559	ENSG00000227234	3.04896	8.23629e-05	0.00341855	SPANXB1	SPANX family member B1	up
ENSG00000228253.1_1	168438	67271	41319	102163	56041	130391	16.1037	16.2809	15.9265	16.833	17.3286	17.8003	ENSG00000228253	1.27117	0.00082956	0.0222981	ATP8	ATP synthase F0 subunit 8	up
ENSG00000231290.6_7	208	185	163	99	23	43	9.33049	9.30445	9.35653	9.04681	8.89411	8.92372	ENSG00000231290	-1.4138	0.00142813	0.0343047	APCDD1L-DT	APCDD1L divergent transcript	down
ENSG00000232000.3_7	2108	0	0	0	0	871	9.64673	9.64673	9.64673	9.64673	9.64673	11.9365	ENSG00000232000	18.3263	3.21122e-05	0.00157758	NA	NA	up
ENSG00000232110.8_8	172	378	268	4427	884	2200	9.45437	9.48632	9.42242	11.7659	10.9958	11.4438	ENSG00000232110	3.18356	5.13545e-33	4.9617e-30	NA	NA	up
ENSG00000233521.7_8	22	27	18	410	114	275	8.73554	8.7501	8.72098	9.73882	9.54215	9.75868	ENSG00000233521	3.86767	8.02103e-21	3.57676e-18	LINC01638	long intergenic non-protein coding RNA 1638	up
ENSG00000234745.11_5	4968	4261	3456	1517	609	877	11.9239	11.9061	11.9416	10.723	10.7565	10.6091	ENSG00000234745	-1.59439	2.66138e-29	1.9285e-26	HLA-B	major histocompatibility complex, class I, B	down
ENSG00000235162.9_5	292	315	220	580	233	608	9.51311	9.54683	9.4794	9.92137	9.94645	10.298	ENSG00000235162	1.20201	5.5243e-05	0.00245711	C12orf75	chromosome 12 open reading frame 75	up
ENSG00000236673.5_8	0	13	9	122	25	44	8.54235	8.55028	8.53443	9.05378	8.84975	8.86344	ENSG00000236673	2.75599	0.000240043	0.0081855	NA	NA	up
ENSG00000239605.11_10	12	0	0	23	18	8	8.5236	8.5236	8.5236	8.85538	8.99369	8.76653	ENSG00000239605	6.97823	0.000301815	0.00986478	STPG4	sperm-tail PG-rich repeat containing 4	up
ENSG00000239887.6_7	14	0	0	34	8	14	8.53192	8.53192	8.53192	8.93489	8.84608	8.85301	ENSG00000239887	6.89932	0.000265582	0.00884817	C1orf226	chromosome 1 open reading frame 226	up
ENSG00000240065.8_5	832	185	188	559	207	298	9.74283	9.6816	9.80406	10.3024	10.2692	10.1662	ENSG00000240065	1.24539	2.39861e-06	0.000162312	PSMB9	proteasome 20S subunit beta 9	up
ENSG00000240184.7_6	82	10	27	0	0	0	8.84857	8.75438	8.94275	8.5319	8.5319	8.5319	ENSG00000240184	-6.28901	0.00042699	0.0132603	PCDHGC3	protocadherin gamma subfamily C, 3	down
ENSG00000240661.3_7	3	0	3	23	20	23	8.50594	8.43726	8.57462	8.76903	8.93253	8.84826	ENSG00000240661	4.29324	0.00195981	0.0436961	NA	NA	up
ENSG00000241749.4_6	4	0	0	25	14	7	8.47965	8.47965	8.47965	8.82548	8.89463	8.70692	ENSG00000241749	6.79865	0.000632657	0.0181261	RPSAP52	ribosomal protein SA pseudogene 52	up
ENSG00000242221.9_6	0	0	0	151	58	158	8.41952	8.41952	8.41952	9.25958	9.25535	9.4766	ENSG00000242221	9.72814	2.88996e-10	4.13523e-08	PSG2	pregnancy specific beta-1-glycoprotein 2	up
ENSG00000243137.8_7	16	25	11	415	118	223	8.69317	8.73741	8.64893	9.74751	9.56226	9.63128	ENSG00000243137	4.1223	2.51076e-20	1.06499e-17	PSG4	pregnancy specific beta-1-glycoprotein 4	up
ENSG00000243701.7_7	62	83	63	150	124	144	8.97056	8.97636	8.96476	9.17729	9.54398	9.35102	ENSG00000243701	1.44342	0.00169214	0.039133	DUBR	DPPA2 upstream binding RNA	up
ENSG00000244115.1_3	811	319	347	584	404	868	9.89244	9.79302	9.99185	10.1653	10.6299	10.8585	ENSG00000244115	1.33196	0.000116929	0.00457998	DNAJC25-GNG10	DNAJC25-GNG10 readthrough	up
ENSG00000245293.3_9	88	0	0	20	11	12	8.69985	8.69985	8.69985	9.00932	9.06796	8.9972	ENSG00000245293	6.69122	0.000144694	0.00539996	LOC101929595	uncharacterized LOC101929595	up
ENSG00000245573.9_9	105	32	22	97	53	68	8.91742	8.93043	8.9044	9.20994	9.33324	9.23546	ENSG00000245573	1.85573	0.000488012	0.0148115	BDNF-AS	BDNF antisense RNA	up
ENSG00000248323.7_9	609	566	382	208	95	129	9.90163	9.9561	9.84716	9.34382	9.42358	9.32181	ENSG00000248323	-1.3283	7.88088e-07	5.83218e-05	LUCAT1	lung cancer associated transcript 1	down
ENSG00000248588.2_8	36	25	17	336	79	287	8.7689	8.78131	8.75648	9.66308	9.40083	9.83113	ENSG00000248588	3.76799	1.16292e-14	2.97416e-12	NA	NA	up
ENSG00000248751.6_7	432	5	0	22	26	11	9.06582	9.14452	8.98713	9.31164	9.551	9.27186	ENSG00000248751	3.64571	0.00047798	0.0145579	NA	NA	up
ENSG00000249709.8_6	0	0	0	7	36	19	8.41952	8.41952	8.41952	8.60284	9.08145	8.7933	ENSG00000249709	7.63555	0.000143792	0.00538943	ZNF564	zinc finger protein 564	up
ENSG00000250021.7_9	0	0	0	499	0	0	8.41952	8.41952	8.41952	9.90218	8.41952	8.41952	ENSG00000250021	22.644	2.79218e-07	2.22877e-05	ARPIN-AP3S2	ARPIN-AP3S2 readthrough	up
ENSG00000251537.4_8	788	905	506	0	0	0	10.1343	10.2726	9.99596	8.3091	8.3091	8.3091	ENSG00000251537	-11.4216	8.82552e-21	3.83712e-18	NA	NA	down
ENSG00000251580.3_8	187	0	0	17	8	15	8.82536	8.82536	8.82536	9.11076	9.13952	9.15767	ENSG00000251580	6.55818	8.71809e-05	0.0035928	LINC02482	long intergenic non-protein coding RNA 2482	up
ENSG00000253183.1_6	10	0	0	16	6	14	8.51455	8.51455	8.51455	8.79145	8.78675	8.83563	ENSG00000253183	6.37008	0.00173672	0.0400505	NA	NA	up
ENSG00000253368.4_6	15	0	0	25	10	13	8.53586	8.53586	8.53586	8.88169	8.88693	8.84531	ENSG00000253368	6.78433	0.000356692	0.0113198	TRNP1	TMF1 regulated nuclear protein 1	up
ENSG00000254692.1_9	0	0	0	844	0	0	8.41952	8.41952	8.41952	10.2982	8.41952	8.41952	ENSG00000254692	23.3435	1.18342e-07	1.02904e-05	NA	NA	up
ENSG00000254806.5_4	760	0	0	628	0	0	9.20859	9.20859	9.20859	10.8552	9.20859	9.20859	ENSG00000254806	17.966	4.58417e-05	0.00210908	SYS1-DBNDD2	SYS1-DBNDD2 readthrough (NMD candidate)	up
ENSG00000255872.3_7	77	0	0	95	120	98	8.68194	8.68194	8.68194	9.35168	9.86744	9.52132	ENSG00000255872	9.74656	6.64693e-10	8.89206e-08	NA	NA	up
ENSG00000257069.6_10	0	0	0	40	18	7	8.41952	8.41952	8.41952	8.85635	8.88961	8.6468	ENSG00000257069	7.23857	0.000248097	0.00839428	KCNK4-TEX40	KCNK4-TEX40 readthrough	up
ENSG00000257261.6_9	41	3	0	30	21	9	8.64199	8.70296	8.58102	8.95968	9.0884	8.83865	ENSG00000257261	4.29962	0.00209683	0.0456967	NA	NA	up
ENSG00000258984.5_3	0	58	69	0	0	1	8.7162	8.65613	8.77626	8.12285	8.12285	8.20883	ENSG00000258984	-7.0348	5.83119e-06	0.00036089	UBE2F-SCLY	UBE2F-SCLY readthrough (NMD candidate)	down
ENSG00000259976.3_8	1808	934	1023	244	75	294	10.6417	10.4922	10.7912	9.56076	9.44842	9.9185	ENSG00000259976	-1.95155	2.48667e-08	2.42953e-06	NA	NA	down
ENSG00000261040.7_6	2853	2907	2371	757	156	543	11.3833	11.3634	11.4031	10.0142	9.56491	10.0938	ENSG00000261040	-2.19114	1.59154e-15	4.3934e-13	WFDC21P	WAP four-disulfide core domain 21, pseudogene	down
ENSG00000261780.3_7	279	256	216	1309	379	843	9.47125	9.45303	9.48948	10.6208	10.3552	10.6119	ENSG00000261780	2.13055	3.05055e-20	1.26315e-17	LINC02582	long intergenic non-protein coding RNA 2582	up
ENSG00000261790.2_8	9	24	23	0	0	0	8.69057	8.67297	8.70817	8.32878	8.32878	8.32878	ENSG00000261790	-6.55803	0.00105079	0.027073	NA	NA	down
ENSG00000262481.5_7	739	0	0	0	133	0	9.19857	9.19857	9.19857	9.19857	10.4431	9.19857	ENSG00000262481	17.1107	0.000103874	0.00414328	NA	NA	up
ENSG00000264301.1_6	0	8	0	178	55	79	8.46928	8.56879	8.36976	9.27962	9.18426	9.1254	ENSG00000264301	5.07171	2.26276e-09	2.71391e-07	LINC01444	long intergenic non-protein coding RNA 1444	up
ENSG00000264772.6_8	2827	2536	2478	1281	167	540	11.3524	11.2295	11.4754	10.492	9.62916	10.1102	ENSG00000264772	-1.78759	0.00117289	0.0295621	NA	NA	down
ENSG00000265817.4_6	26	0	0	17	18	8	8.57257	8.57257	8.57257	8.85797	9.04265	8.8155	ENSG00000265817	6.86228	0.000370421	0.0117127	RAD54B	RAD54 homolog B	up
ENSG00000266714.9_9	23	28	16	0	0	0	8.73558	8.76303	8.70812	8.39142	8.39142	8.39142	ENSG00000266714	-6.42045	0.00102012	0.0264788	MYO15B	myosin XVB	down
ENSG00000267368.1_9	17	101	87	0	4	2	8.90159	8.88595	8.91723	8.18512	8.40748	8.30669	ENSG00000267368	-4.87132	8.8412e-06	0.000521211	UPK3BL1	uroplakin 3B like 1	down
ENSG00000271334.6_6	53	20	33	138	37	125	8.82966	8.75988	8.89944	9.24959	9.11646	9.39002	ENSG00000271334	2.1679	0.000295545	0.00969779	LINC02104	long intergenic non-protein coding RNA 2104	up
ENSG00000271853.5_8	51	7	105	3	0	3	8.88067	8.57249	9.18886	8.50635	8.3863	8.53517	ENSG00000271853	-4.71803	0.000672316	0.0190738	NA	NA	down
ENSG00000272211.1_6	22	0	0	24	7	11	8.56034	8.56034	8.56034	8.89922	8.85428	8.84508	ENSG00000272211	6.52721	0.00076767	0.0211913	NA	NA	up
ENSG00000272540.1_7	961	769	282	348	58	110	10.0759	10.3455	9.80637	9.77098	9.35324	9.40521	ENSG00000272540	-1.37675	0.00202663	0.0446141	NA	NA	down
ENSG00000273432.1_8	18	0	0	9	10	13	8.54694	8.54694	8.54694	8.75475	8.898	8.85639	ENSG00000273432	6.40037	0.00152463	0.0361238	NA	NA	up
ENSG00000274419.6_4	0	32	23	0	0	0	8.61365	8.62251	8.60478	8.2254	8.2254	8.2254	ENSG00000274419	-6.76075	0.0014811	0.0352848	TBC1D3D	TBC1 domain family member 3D	down
ENSG00000274933.5_5	26	0	0	12	17	2	8.57257	8.57257	8.57257	8.81247	9.02952	8.69414	ENSG00000274933	6.4955	0.00234393	0.0499551	TBC1D3I	TBC1 domain family member 3I	up
ENSG00000275216.2_7	817	865	773	1805	840	1168	10.2245	10.1705	10.2786	10.8308	11.022	10.8261	ENSG00000275216	1.01166	1.65588e-08	1.65502e-06	NA	NA	up
ENSG00000277957.1_4	0	12532	73021	0	0	0	11.6175	10.2138	13.0212	5.22153	5.22153	5.22153	ENSG00000277957	-17.5071	5.2282e-05	0.00235631	NA	NA	down
ENSG00000278619.5_4	228	183	218	106	34	31	9.38579	9.28317	9.4884	9.05376	8.99061	8.82363	ENSG00000278619	-1.55452	0.00136717	0.033161	MRM1	mitochondrial rRNA methyltransferase 1	down
ENSG00000279806.1_5	107	85	91	23	10	9	9.07629	9.02405	9.12853	8.71192	8.73121	8.63777	ENSG00000279806	-2.32016	0.000326943	0.0105448	NA	NA	down
ENSG00000281398.4_7	386	169	65	356	115	253	9.37877	9.51192	9.24562	9.87817	9.77294	9.93225	ENSG00000281398	1.41677	0.000259441	0.00869353	NA	NA	up
ENSG00000282057.1_10	49	14	7	100	52	47	8.74749	8.7742	8.72078	9.19789	9.3036	9.09657	ENSG00000282057	3.09286	5.32771e-06	0.000334492	NA	NA	up
ENSG00000283977.1_8	122	0	0	0	53	0	8.7488	8.7488	8.7488	8.7488	9.54873	8.7488	ENSG00000283977	17.0782	0.000107755	0.00424935	NA	NA	up
ENSG00000284431.1_5	0	0	0	212	174	196	8.41952	8.41952	8.41952	9.40948	9.83063	9.59095	ENSG00000284431	10.5437	3.90771e-12	7.46802e-10	NA	NA	up
ENSG00000284634.1_6	80	0	0	42	13	17	8.68695	8.68695	8.68695	9.13448	9.08693	9.04061	ENSG00000284634	7.31215	1.87287e-05	0.00100528	NA	NA	up
ENSG00000285600.1_3	24	74	5	0	0	0	8.76126	8.97334	8.54919	8.3719	8.3719	8.3719	ENSG00000285600	-7.15644	0.000244381	0.00828466	NA	NA	down
ENSG00000285632.1_3	24	13	23	0	0	0	8.72483	8.66193	8.78773	8.40834	8.40834	8.40834	ENSG00000285632	-6.22205	0.00222502	0.0477721	NA	NA	down
ENSG00000285671.1_3	0	0	0	86	18	67	8.41952	8.41952	8.41952	9.05728	8.88961	9.11659	ENSG00000285671	8.52702	2.87713e-07	2.27438e-05	NA	NA	up
ENSG00000285837.1_2	3	0	0	0	26	21	8.4716	8.4716	8.4716	8.4716	9.03547	8.86444	ENSG00000285837	7.26285	0.00209425	0.0456967	NA	NA	up
ENSG00000285991.1_3	219	177	222	83	25	60	9.37588	9.26083	9.49092	8.96636	8.89271	8.99995	ENSG00000285991	-1.55398	0.000346624	0.0110608	RAET1E	retinoic acid early transcript 1E	down
ENSG00000286134.2_4	398	428	326	2675	874	1543	9.69849	9.70944	9.68755	11.3179	11.1278	11.1851	ENSG00000286134	2.48775	3.27672e-47	5.69854e-44	NA	NA	up
ENSG00000286185.1_2	60	0	0	48	14	0	8.65145	8.65145	8.65145	9.12961	9.06643	8.65145	ENSG00000286185	7.03526	0.00129635	0.0319185	NA	NA	up
ENSG00000287001.1_2	544	504	386	1475	361	833	9.84644	9.85623	9.83665	10.7279	10.3055	10.5928	ENSG00000287001	1.26508	2.3532e-07	1.92134e-05	NA	NA	up
ENSG00000287393.1_2	0	0	0	24	13	9	8.41952	8.41952	8.41952	8.7584	8.81951	8.67715	ENSG00000287393	6.79087	0.000950113	0.0249222	NA	NA	up

## Sheet: table S2. KEGG 
Table S2. KEGG enrichment of differentially expressed genes in LATS1/2-KO KLE cells
ID	Description	GeneRatio	BgRatio	pvalue	p.adjust	qvalue	geneID	Count
hsa04933	AGE-RAGE signaling pathway in diabetic complications	9/173	100/8108	0.000267757	0.0575482	0.0534067	EDN1/MMP2/TGFB2/SERPINE1/FN1/F3/VEGFC/PLCB1/PLCD1	9
hsa04068	FoxO signaling pathway	10/173	131/8108	0.000469781	0.0575482	0.0534067	TGFB2/PRKAG2/GADD45A/PLK2/CDKN2B/HOMER1/IL7R/GABARAP/S1PR1/SLC2A4	10
hsa05150	Staphylococcus aureus infection	7/173	96/8108	0.00431737	0.211029	0.195843	KRT17/KRT34/LOC100653049/ITGB2/KRT19/KRT16/KRT14	7
hsa04115	p53 signaling pathway	6/173	73/8108	0.00451932	0.211029	0.195843	CD82/SERPINE1/GADD45A/THBS1/PMAIP1/SERPINB5	6
hsa04612	Antigen processing and presentation	6/173	78/8108	0.0062499	0.211029	0.195843	CTSB/HLA-C/HLA-F/HLA-A/IFI30/HLA-B	6
hsa04390	Hippo signaling pathway	9/173	157/8108	0.00633191	0.211029	0.195843	MPP5/TGFB2/SERPINE1/WNT5B/BMP4/AJUBA/FRMD6/ITGB2/FZD2	9
hsa05330	Allograft rejection	4/173	38/8108	0.00839535	0.211029	0.195843	HLA-C/HLA-F/HLA-A/HLA-B	4
hsa04978	Mineral absorption	5/173	60/8108	0.00884721	0.211029	0.195843	MT2A/STEAP1/MT1X/MT1F/MT1A	5
hsa05416	Viral myocarditis	5/173	60/8108	0.00884721	0.211029	0.195843	ITGB2/HLA-C/HLA-F/HLA-A/HLA-B	5
hsa04915	Estrogen signaling pathway	8/173	138/8108	0.00924533	0.211029	0.195843	MMP2/KRT17/KRT34/LOC100653049/KRT19/PLCB1/KRT16/KRT14	8
hsa00140	Steroid hormone biosynthesis	5/173	61/8108	0.00947479	0.211029	0.195843	HSD17B2/AKR1C2/AKR1C1/AKR1C3/AKR1C4	5
hsa05332	Graft-versus-host disease	4/173	42/8108	0.0119207	0.239325	0.222102	HLA-C/HLA-F/HLA-A/HLA-B	4
hsa04940	Type I diabetes mellitus	4/173	43/8108	0.0129295	0.239325	0.222102	HLA-C/HLA-F/HLA-A/HLA-B	4
hsa04514	Cell adhesion molecules	8/173	149/8108	0.014256	0.239325	0.222102	ESAM/ITGB2/SDC2/L1CAM/HLA-C/HLA-F/HLA-A/HLA-B	8
hsa04350	TGF-beta signaling pathway	6/173	94/8108	0.0150085	0.239325	0.222102	TGFB2/BMP4/FST/THBS1/CDKN2B/GREM1	6
hsa04924	Renin secretion	5/173	69/8108	0.0156294	0.239325	0.222102	EDN1/CTSB/ADRB2/PDE3A/PLCB1	5
hsa04218	Cellular senescence	8/173	156/8108	0.0183339	0.264224	0.245209	TGFB2/SERPINE1/GADD45A/CDKN2B/HLA-C/HLA-F/HLA-A/HLA-B	8
hsa05144	Malaria	4/173	50/8108	0.0215191	0.292899	0.271821	TGFB2/THBS1/ITGB2/SDC2	4
hsa04392	Hippo signaling pathway - multiple species	3/173	29/8108	0.0232261	0.299494	0.277941	RASSF4/AJUBA/FRMD6	3
hsa05320	Autoimmune thyroid disease	4/173	53/8108	0.0260567	0.319195	0.296223	HLA-C/HLA-F/HLA-A/HLA-B	4

## Sheet: table S3.regents and antibodies
Table S3. Chemical reagents and antibodies
No	REAGENT		SOURCE	IDENTIFIER
1	DMEM		BI	Cat# 06-1055-57-1A
2	Fetal Bovine Serum		BI	Cat# 04-001-1A
3	Penicillin-Streptomycin		Thermo Fisher	Cat# 15140122
4	Puromycin		Thermo Fisher	Cat# A1113803
5	Trizol		Thermo Fisher	Cat# 15596026
6	Protease Inhibitor Cocktail		Thermo Fisher	Cat# 78441
7	ECL system (Millipore)		Millipore	Cat# WBULS0100
8	Lipofectamine 2000		Thermo Fisher	Cat# 11668027
9	PrimeScript RT Master Mix		TAKARA	Cat# RR036Q
10	AceQ Universal SYBR qPCR Master Mix Kit		Vazyme	Cat# Q511-02/03
11	Phanta Max Super-Fidelity DNA Polymerase		Vazyme Biotech	Cat# P505
12	CCK-8		MCE	Cat# HY-K0301
13	1X Cell Lysis Buffer		Cell Signaling	Cat# 9803
14	Polybrene		Sigma	Cat# TR-1003
15	Protein A/G-conjugated Agarose Beads		Abmart	Cat# A10001
16	DAPI		Beyotime	Cat# C1002
17	Doxycycline		MCE	Cat# HY-N0565B
18	Coomassie Blue Fast Staining Solution		Beyotime	Cat# P0017
19	Ni-NTA Agarose		QIAGEN	Cat# 30210
20	Glutathione Sepharose		Thermo Fisher	Cat# 16100
21	FLAG peptide		ChinaPeptides	Cat# 04010006736
22	KOD-Plus-Mutagenesis Kit		TOYOBO	Cat# SMK-101
23	Annexin V-APC/7-ADD Apoptosis Detection Kit		KeyGEN Bio TECH	Cat# KGA1026
24	imidazole		Merck	Cat# IX0005
25	Glutathione		Merck	Cat# PHR1359
26	PHA		Selleckchem	Cat# S6990
27	ATP		MCE	Cat# HY-B2176
28	SignalStain DAB substrate Kit		CST	Cat# 8059
29	FICOLL		GE	Cat# 17144003-1
30	Verteporfin		Selleck	Cat# S1786
31	Human TNF-alpha ELISA Kit		ABclonal	Cat# RK00030
32	Human Granzyme B ELISA Kit		ABclonal	Cat# RK00089
33	MojoSort™ Human NK Cell Isolation Kit		Biolegend	Cat# 480053
34	TDI-011536		Selleck	Cat# E1314
No	Antibody/Cytokine	Species	Source	IDENTIFIER	Cat. No
1	GAPDH	Rabbit	CST	5174S	IB: 1:1000
2	Pan-TEADs	Rabbit	CST	13295S	IB: 1:1000
3	YAP	Rabbit	ABclonal	A1002	IB: 1:500
4	Phospho-YAP(Ser127)	Rabbit	CST	13008S	IB: 1:1000
5	Flag	mouse	MBL	M185-7	IB:1:5000
6	Phospho-STAT1(Ser727)	Rabbit	ABclonal	AP1000	IB: 1:1000
					IHC: 1:200
7	Phospho-STAT1(Tyr701)	Rabbit	CST	7649S	IB: 1:1000
8	STAT1	Rabbit	abcam	ab239360	IB: 1:1000
					IP: 1:100
					Chip: 1:200
					IF: 1:100
9	LATS1	Rabbit	proteintech	17049-1-AP	IHC: 1:200
					IP: 1:200
10	LATS2	Rabbit	proteintech	20276-1-AP	IHC: 1:200
					IP: 1:200
11	LATS1	Rabbit	CST	3477S	IB: 1:1000
12	LATS2	Rabbit	CST	5888S	IB: 1:1000
13	HLA-ABC	Rabbit	proteintech	15240-1-AP	IB: 1:3000
14	p65	Rabbit	CST	8242T	IB: 1:1000
					IF: 1:400
15	p-p65	Rabbit	CST	3033S	IB: 1:1000
16	NLRC5	Rabbit	ABclonal	A16710	IB: 1:1000
17	Anti-rabbit	Goat	proteintech	SA00001-2	IB: 1:2000
18	Anti-mouse	horse	CST	7076S	IB: 1:2000
19	His	Mouse	CST	2366S	IB: 1:1000
20	GST	Mouse	CST	2624S	IB: 1:1000
21	IRF1	Rabbit	abcam	ab186384	IB: 1:1000
22	PD-L1	Rabbit	CST	13684	IB: 1:1000
23	granzyme B	Rabbit	CST	17215S	IF: 1:400
24	mouse CD8 (APC Conjugate)	Rat	CST	64786S	IF: 1:200
26	CoraLite488-conjugated Goat Anti-Rabbit IgG(H+L)	Goat	proteintech	SA00013-2	IF: 1:200
27	CoraLite594 – conjugated Goat Anti-Rabbit IgG(H+L)	Goat	proteintech	SA00013-4	IF: 1:200
28	IFN-γ	Human	Simo Biological	GMP-11725-HNAS
29	TNF-α	Human	Simo Biological	10602-H01H
30	IL-2	Human	ABclonal	RP01039
IB:Immunoblot；IHC:Immuobiochemistry; Chip:Chromatin ImmunoPrecipitation

## Sheet: table S4.shRNA
Table S4. shRNA sequence information
Sequences of shRNAs
Gene	Sequence
sh-YAP	CTGGTCAGAGATACTTCTTAA
sh-TEAD1/3/4	ATGATCAACTTCATCCACAAG

## Sheet: table S5. primer sequence
Table S5. Primer sequence
Primers for qRT-PCR
gene	F:5'-3'	R:5'-3'
GAPDH	GGAAGCTTGTCATCAATGGAAATC	CATACCAGGAAATGAGCTTG
HLA-A	TCAGATCACCAAGCGCAAGT	AGATGGGGTGGTGGGTCATA
HLA-B	GATGGCGAGGACCAAACTCA	CTCCGATGACCACAACTGCT
HLA-C	ACACAGAAGTACAAGCGCCA	CGTAGGCGGACTGGTCATAC
IRF1	GAGGAGGTGAAAGACCAGAGCA	TAGCATCTCGGCTGGACTTCGA
PD-L1	TGCCGACTACAAGCGAATTACTG	CTGCTTGTCCAGATGACTTCGG
NLRC5	CCTGTTAGAAGTCTGCGCCC	GTCACAGTGAGCCAACCTGA
H-2K	CTCTCACACGTTCCAACGGA	TGCTCCCACTTGTGTTTGGT
H-2D	GGTGGCTCTCACACGATCC	GTCGTATGCGTACTGCTCGT
H-2L	GATCACGCAGATCGCCAAG	CGCTCTGGTTGTAGTAGCCG
Primers for ChIP-qPCR
gene	F:5'-3'	R:5'-3'
NLRC5	TCACCTGGAACATAGGGTGA	GAACTAGGGGAGAAGGGAAT
IRF1	CCCTTCGCCGCTAGCTCTA	TGCGTGCCGTCATTTCG
Primers for sgRNA
gene	F:5'-3'	R:5'-3'
LATS1-sg-1	CACCGGGCAACCTAACATACCAGTG	AAACCACTGGTATGTTAGGTTGCCC
LATS1-sg-2	CACCGGCAGCCATCTGCTCTCGTCG	AAACCGACGAGAGCAGATGGCTGCC
LATS1-sg-3	CACCGGGAGGTGGAGTTGTACCTCT	AAACAGAGGTACAACTCCACCTCCC
LATS2-sg-1	CACCGCACGTTGAGGCTGTTCCGCG	AAACCGCGGAACAGCCTCAACGTGC
LATS2-sg-2	CACCGGTAGGACGCAAACGAATCGC	AAACGCGATTCGTTTGCGTCCTACC
LATS2-sg-3	CACCGGGATGTCCTGAACCGGAATC	AAACGATTCCGGTTCAGGACATCCC

## Sheet: table S6.recombinant DNA
Table S6. Recombinant DNA
pCMV-FLAG-N-LATS1	This Study	Gene Bank: NM_004690.4
pCMV-FLAG-N-LATS2	This Study	Gene Bank: NM_014572.3
pCMV-MYC-C-STAT1	This Study	Gene Bank: NM_007315.4
His-LATS1	This Study	Gene Bank: NM_004690.4
His-LATS2	This Study	Gene Bank: NM_014572.3
GST-STAT1	This Study	Gene Bank: NM_007315.4
pLVX-Tetone-LATS1	This Study	Gene Bank: NM_004690.4
pLVX-Tetone-LATS2	This Study	Gene Bank: NM_014572.3
pEGFP--STAT1	This Study	Gene Bank: NM_007315.4

## Sheet: table S7.IHC in  specimens
Table S7. IHC scores and associated clinical information of 42 ECs and 8 normal endometrial tissues
Sample	Pathology No.	LATS1 IHC score	LATS2 IHC score	HLA-ABC IHC score	p-STAT1 IHC score	Sex	Age	Clinical stage	Grade	Histology	Lymph node	Myometrial invasion	LVSI
1	E21-31209	3				Female	40			Endometrium	-		-
2	E21-31951	7				Female	47			Endometrium	-		-
3	21ZGP064	10				Female	59			Endometrium	-		-
4	21ZGP065	11				Female	55			Endometrium	-		-
5	E21-19614		8			Female	40			Endometrium	-		-
6	E21-19632		7			Female	47			Endometrium	-		-
7	E21-21557		12			Female	48			Endometrium	-		-
8	E21-34239		11			Female	50			Endometrium	-		-
9	E18-29204	7	8	7	5	Female	42	IA	I	Endometrioid	-	<50%	-
10	E18-20140	10	11	11	12	Female	50	IA	I	Endometrioid	-	<50%	-
11	E19-4329	1	1	1	4	Female	67	IB	II	Endometrioid	-	＞50%	-
12	E19-2524	6	7	8	9	Female	46	IA	I	Endometrioid	-	<50%	-
13	E19-8518	3	5	2	5	Female	66	IA	I	Endometrioid	-	<50%	-
14	E19-8478	5	5	6	7	Female	57	IA	I	Endometrioid	-	<50%	-
15	E19-9464	9	7	11	10	Female	53	IA	III	Endometrioid	-	<50%	-
16	E19-8519	2	2	2	2	Female	56	IA	I	Endometrioid	-	<50%	-
17	E19-11059	2	3	3	3	Female	76	IA	I	Endometrioid	-	<50%	-
18	E19-10236	10	8	12	10	Female	59	IA	I	Endometrioid	-	<50%	1
19	E19-13625	10	9	7		Female	52	IA	I	Endometrioid	-	<50%	-
20	E19-13607	9	10	12	11	Female	55	IA	II	Endometrioid	-	<50%	-
21	E19-17070	5	7	9	9	Female	57	IA	III	Endometrioid	-	<50%	-
22	E19-21333	10	11	12	10	Female	55	IA	II	Endometrioid	-	<50%	-
23	E19-19699	4	5	5	6	Female	78	IA	I	Endometrioid	-	<50%	-
24	E19-23949	9	7	8	6	Female	47	IA	I	Endometrioid	-	<50%	-
25	E19-21780	9	8	10	4	Female	57	IA	I	Endometrioid	-	<50%	-
26	E19-26256	5	6	10	7	Female	50	IA	II	Endometrioid	-	<50%	-
27	E19-25403	9	8	12		Female	26	IA	I	Endometrioid	-	<50%	-
28	E19-29386	6	6	7	7	Female	50	IA	I	Endometrioid	-	<50%	-
29	E19-27716	6	6	7	7	Female	70	IA	I	Endometrioid	-	<50%	-
30	E19-32747	8	6	2	3	Female	71	IA	I	Endometrioid	-	<50%	-
31	E19-32265	9	9	10	8	Female	38	IA	II	Endometrioid	-	<50%	1
32	E19-33392	5	4	1	1	Female	57	IB	I	Endometrioid	-	＞50%	-
33	E19-32749	9	9	8	9	Female	62	IA	I	Endometrioid	-	<50%	-
34	E19-34705	8	8	8	10	Female	43	IA	I	Endometrioid	-	<50%	-
35	E19-33393	6	7	9	6	Female	47	IA	I	Endometrioid	-	<50%	-
36	E20-7647	2	1	1	3	Female	53	IB	I	Endometrioid	-	＞50%	-
37	E20-12031	10	11	12	8	Female	68	IA	II	Endometrioid	-	<50%	-
38	E20-10039	7	8	9	8	Female	65	IA	II	Endometrioid	-	<50%	-
39	E20-21531	8	7	4	7	Female	53	IA	I	Endometrioid	-	<50%	-
40	E20-20158	6	5	6	4	Female	68	IA	I	Endometrioid	-	<50%	-
41	E20-31378	5	4	7	4	Female	71	IB	I	Endometrioid	-	＞50%	-
42	E20-28962	2	2	1	2	Female	59	IB	II	Endometrioid	-	＞50%	-
43	E20-33150	4	4	6	7	Female	60	IA		mix	-	<50%	-
44	E20-32212	4	5	7	2	Female	56	IA	I	Endometrioid	-	<50%	-
45	E21-14599	7	8	11		Female	55	IA	III	Endometrioid	-	<50%	-
46	E21-13988	6	6	7		Female	49	IA	I	Endometrioid	-	<50%	-
47	E21-4429	1	2	1	3	Female	40	IA	II	Endometrioid	-	<50%	1
48	E21-21409	6	5	6	6	Female	40	IA	I	Endometrioid	-	<50%	-
49	E20-27405	7		8		Female	76	IA	II	Endometrioid	-	<50%	-
50	E20-26914	9		9		Female	56	IA	III	Endometrioid	-	<50%	-

## Sheet: table S8.mutations in specimen
Table S8. LATS1 and 2 mutation status in 99 cases of endometrial cancer specimens and the associated clinical information
Sample_ID	Gene	Mutation_Type	Exon_Rank	Description	AF	DP	CHROM	POS	MatchReport	REF	ALT	Pop_Freq	Age	Pathologic Type	Pathologic Stage	FIGO Stage	MSI
RS1827189TIS	LATS2	missense_variant	2	p.A8T	0.3593	1542	13	21620144	A8	C	T	0	49	Endometrioid	Ⅰ	IIIC1	MSI-H
RS1839182TIS	LATS2	missense_variant	4	p.R511Q	0.0797	929	13	21562387	R511	C	T	9.914e-06	53	Endometrioid	Ⅱ	IIIC1	MSS
RS1839182TIS	LATS2	missense_variant	4	p.R334C	0.0535	1046	13	21562919	R334	G	A	9.239e-06	53	Endometrioid	Ⅱ	IIIC1	MSS
RS1836633TIS	LATS2	missense_variant	4	p.P208L	0.194	1701	13	21563296	P208	G	A	0	48	Endometrioid	Ⅲ	II	MSI-L
RS1839210TIS	LATS2	missense_variant	8	p.H970R	0.0381	1077	13	21549367	H970	T	C	0	79	Endometrioid	Ⅰ	IA	MSI-H
RS1839210TIS	LATS2	missense_variant	5	p.G750D	0.1389	2765	13	21557596	G750	C	T	0	79	Endometrioid	Ⅰ	IA	MSI-H
RS1836673TIS	LATS2	stop_gained	8	p.R1043*	0.1814	1748	13	21549149	LOF	G	A	4.061e-06	62	Endometrioid	Ⅱ	IA	MSS
RS1836673TIS	LATS2	missense_variant	5	p.D800Y	0.0429	2238	13	21557447	D800	C	A	0	62	Endometrioid	Ⅱ	IA	MSS
RS1824002TIS	LATS2	missense_variant	4	p.S179L	0.2727	2604	13	21563383	S179	G	A	0	59	Endometrioid	Ⅱ	IA	MSS
RS1832171TIS	LATS1	stop_gained	5	p.R737*	0.072	2887	6	150001395	LOF	G	A	0	59	Endometrioid	Ⅰ	IA	MSS
RS1832171TIS	LATS1	missense_variant	4	p.S464Y	0.0679	2815	6	150004834	S464	G	T	0	59	Endometrioid	Ⅰ	IA	MSS
RS1832232TIS	LATS1	missense_variant	4	p.L658P	0.3718	3327	6	150004252	L658	A	G	0	50	Endometrioid	Ⅲ	IA	MSI-H
RS1839192TIS	LATS1	stop_gained	2	p.R82*	0.2111	1317	6	150023019	LOF	G	A	0	62	Endometrioid	Ⅰ	IA	MSS
RS1836647TIS	LATS1	missense_variant	8	p.R1125C	0.0324	2070	6	149982885	R1125	G	A	0.0001	52	Endometrioid	Ⅰ	IA	MSS
RS1836647TIS	LATS1	stop_gained	2	p.R82*	0.0551	2560	6	150023019	LOF	G	A	0	52	Endometrioid	Ⅰ	IA	MSS
RS1836673TIS	LATS1	missense_variant	4	p.F465C	0.0751	3330	6	150004831	F465	A	C	0	62	Endometrioid	Ⅱ	IA	MSS
RS1839219TIS	LATS1	missense_variant	4	p.P533T	0.3316	3489	6	150004628	P533	G	T	0	48	Endometrioid	Ⅰ	IA	MSS
RS1824041TIS	LATS1	missense_variant	5	p.N762S	0.0909	2562	6	150001319	N762	T	C	0	50	Endometrioid	Ⅰ	IA	MSI-H
RS1824017TIS	LATS1	missense_variant	5	p.H820N	0.021	2282	6	150001146	H820	G	T	0	69	Endometrioid	Ⅱ	IA	MSI-H
RS1845085FFP	LATS1	missense_variant	8	p.R990Q	0.0956	1004	6	149983289	R990	C	T	0	65	Endometrioid	Ⅲ	IIIC	MSS
